# Supplementary material for: [1,1′-Diphenyl-3,3′-(propane-1,3-diyldinitrilo)dibut-1-enolato]copper(II)
Source: Acta Crystallogr Sect E Struct Rep Online. 2009 Jan 17;65(Pt 2):m196. doi: 10.1107/S1600536809001081 (PMC2968291; doi:10.1107/S1600536809001081)
Supplement: Supplementary file 2 [file e-65-0m196-Isup2.hkl]

# 
# h,k,l, Fc-squared, Fo-squared, sigma(Fo-squared) and status flag 
# 
data_I
_shelx_title ' 1384sad in C2/c, 1384am M3 Cu(BA)2pn (DELWEX01)' 
_shelx_refln_list_code          4 
_shelx_F_calc_maximum      252.83 
_exptl_crystal_F_000       884.00 
_reflns_d_resolution_high  0.7109 
 
loop_ 
 _symmetry_equiv_pos_as_xyz 
 'x, y, z' 
 '-x, y, -z+1/2' 
 'x+1/2, y+1/2, z' 
 '-x+1/2, y+1/2, -z+1/2' 
 '-x, -y, -z' 
 'x, -y, z-1/2' 
 '-x+1/2, -y+1/2, -z' 
 'x+1/2, -y+1/2, z-1/2' 
 
_cell_length_a    12.2047 
_cell_length_b    20.3198 
_cell_length_c     8.9992 
_cell_angle_alpha  90.000 
_cell_angle_beta  117.405 
_cell_angle_gamma  90.000 
 
_shelx_F_squared_multiplier     1.000 
 
loop_ 
 _refln_index_h 
 _refln_index_k 
 _refln_index_l 
 _refln_F_squared_calc 
 _refln_F_squared_meas 
 _refln_F_squared_sigma 
 _refln_observed_status 
   2   0   0     7202.86     7409.29    129.58 o 
   4   0   0       35.32       19.69      1.27 o 
   6   0   0     6481.91     6728.46    112.34 o 
   8   0   0     5885.11     5794.06     97.70 o 
  10   0   0     3878.84     3755.10    129.01 o 
  12   0   0      820.88      777.15     16.32 o 
  14   0   0      976.84     1019.02     21.13 o 
   3   1   0      165.63      209.63      3.38 o 
   5   1   0      206.59      206.23      3.39 o 
   7   1   0        0.91        6.08      1.42 o 
   9   1   0       32.35       37.71      5.01 o 
  11   1   0      421.32      411.72      7.13 o 
  13   1   0       52.09       50.13      3.30 o 
  15   1   0       10.63        7.34      3.30 o 
   2   2   0     4910.99     4982.51     52.58 o 
   4   2   0    11957.21    11859.21    125.20 o 
   8   2   0     3040.26     3024.25     38.22 o 
  10   2   0     2805.79     2892.62     35.56 o 
  12   2   0     1371.38     1341.18     18.08 o 
  14   2   0      118.08      107.71      4.66 o 
   1   3   0     4251.91     4548.89     47.18 o 
   3   3   0      892.42      812.18      8.67 o 
   5   3   0     9462.86    10265.15     99.25 o 
   7   3   0      331.48      424.50      6.51 o 
   9   3   0      904.45      855.70     14.85 o 
  11   3   0     1130.46     1226.29     17.05 o 
  13   3   0      383.84      349.30      6.95 o 
  15   3   0      238.75      243.48      7.43 o 
   0   4   0     2343.99     2449.01     40.88 o 
   2   4   0      169.25      245.02      3.10 o 
   4   4   0     5567.01     5556.15     53.17 o 
   6   4   0     1679.35     1628.28     16.26 o 
   8   4   0     4992.76     5053.12     63.49 o 
  10   4   0        5.35       11.09      3.98 o 
  12   4   0       17.92       17.96      2.53 o 
  14   4   0      544.53      526.58     10.84 o 
   1   5   0    10170.50    10187.86    118.56 o 
   3   5   0     8096.07     8153.53     71.73 o 
   5   5   0     8082.53     8265.27     78.99 o 
   7   5   0    10529.29    10279.56    123.59 o 
   9   5   0      168.81      130.79      3.37 o 
  11   5   0     4385.78     4118.16     50.07 o 
  13   5   0     1255.29     1285.12     20.51 o 
  15   5   0        5.37        2.38      4.80 o 
   0   6   0     4271.51     4432.92     60.23 o 
   2   6   0      697.30      685.77      7.67 o 
   4   6   0     3726.74     3946.63     35.37 o 
   6   6   0      243.28      272.20      4.64 o 
   8   6   0     2553.26     2572.58     32.10 o 
  10   6   0      190.97      181.15      5.52 o 
  12   6   0      182.72      162.37      6.26 o 
  14   6   0      354.20      338.76      8.34 o 
   1   7   0      935.85      774.41      8.69 o 
   3   7   0    24526.81    25950.74    348.30 o 
   5   7   0     6896.23     6818.21     65.53 o 
   7   7   0     2862.84     2793.21     38.57 o 
   9   7   0     5626.50     5350.86     65.47 o 
  11   7   0      270.91      283.22      6.79 o 
  13   7   0      628.50      591.63     11.48 o 
   0   8   0      385.54      461.07     11.52 o 
   2   8   0     2705.99     3048.22     31.94 o 
   4   8   0      944.90     1188.78     10.94 o 
   6   8   0      386.64      410.32      4.49 o 
   8   8   0      686.32      737.77     10.57 o 
  10   8   0        9.79        6.98      2.55 o 
  12   8   0       88.00       76.80      4.17 o 
  14   8   0       42.60       46.89      5.28 o 
   1   9   0      408.39      307.76      3.67 o 
   3   9   0    14777.60    15510.08    191.52 o 
   5   9   0     1107.32     1088.33     11.16 o 
   7   9   0     2454.06     2481.20     33.42 o 
   9   9   0     1610.61     1635.04     25.01 o 
  11   9   0      451.98      428.47      9.22 o 
  13   9   0      869.17      820.21     30.22 o 
   0  10   0      901.74      979.49     14.04 o 
   4  10   0    12539.60    13703.60    160.75 o 
   6  10   0     4301.22     4228.37     43.96 o 
   8  10   0      569.83      602.54     10.63 o 
  10  10   0       92.98       87.94      4.53 o 
  12  10   0      410.37      390.66     10.79 o 
  14  10   0      601.44      617.94     15.36 o 
   1  11   0     1487.44     1414.41     14.15 o 
   3  11   0     6334.41     6769.87     70.20 o 
   5  11   0      338.83      313.08      6.59 o 
   7  11   0      153.51      174.88      3.97 o 
   9  11   0      500.83      532.98     13.77 o 
  11  11   0      745.46      759.23     17.48 o 
  13  11   0      709.53      664.42     15.84 o 
   0  12   0     2059.98     2028.31     34.28 o 
   2  12   0     8116.58     8387.34     88.16 o 
   4  12   0     4352.35     4471.28     42.63 o 
   6  12   0      704.35      688.00      7.71 o 
   8  12   0     7749.70     7848.43    110.78 o 
  10  12   0      382.38      361.91     10.25 o 
  12  12   0       39.59       32.91      4.17 o 
   1  13   0     1686.10     1711.39     22.17 o 
   3  13   0      106.64      113.64      2.36 o 
   5  13   0       95.29       82.88      2.68 o 
   7  13   0     1009.04     1110.54     14.87 o 
   9  13   0      767.64      736.90     16.52 o 
  11  13   0     1034.51     1019.79     31.57 o 
  13  13   0      175.17      181.97      8.39 o 
   0  14   0    12359.76    12844.25    174.26 o 
   2  14   0     2559.48     2560.60     27.68 o 
   4  14   0     2637.01     2695.84     29.15 o 
   6  14   0      311.79      377.51      5.07 o 
   8  14   0     2635.59     2643.51     48.86 o 
  10  14   0      878.46      847.29     18.92 o 
  12  14   0      879.63      862.54     16.18 o 
   1  15   0     1318.53     1360.26     24.08 o 
   3  15   0       63.23       52.18      2.67 o 
   5  15   0      854.90      741.87      8.36 o 
   7  15   0     1825.04     1698.98     39.50 o 
   9  15   0        0.94        2.22      3.58 o 
  11  15   0        3.31        6.79      4.32 o 
   0  16   0    12652.25    12319.70    204.23 o 
   2  16   0      672.86      718.55      8.06 o 
   4  16   0     1106.12     1068.39     12.64 o 
   6  16   0      505.05      600.19      9.10 o 
   8  16   0      834.34      828.18     18.17 o 
  10  16   0     1080.69     1085.73     23.19 o 
  12  16   0      690.28      723.07     17.96 o 
   1  17   0     1479.39     1455.31     16.53 o 
   3  17   0     3107.92     3142.42     35.71 o 
   5  17   0      610.18      627.27      8.26 o 
   7  17   0        9.08        8.55      2.69 o 
   9  17   0     1509.93     1512.29     35.99 o 
  11  17   0      413.05      411.41     12.18 o 
   0  18   0    17054.41    16702.82    224.60 o 
   2  18   0      512.44      488.76      6.78 o 
   4  18   0      520.80      534.64      7.38 o 
   6  18   0     1297.44     1317.11     17.66 o 
   8  18   0     1309.04     1420.67     28.49 o 
  10  18   0      437.83      439.08     12.66 o 
   1  19   0     2040.63     2040.90     22.36 o 
   3  19   0      844.37      872.74     19.24 o 
   5  19   0     2969.30     2901.37     36.13 o 
   7  19   0      647.00      677.38     19.27 o 
   9  19   0      209.65      203.92     15.28 o 
  11  19   0      647.71      666.69     17.00 o 
   0  20   0      360.93      356.85     11.54 o 
   2  20   0       80.17       86.47      3.62 o 
   4  20   0     1209.53     1155.11     18.23 o 
   6  20   0        9.13       12.99      2.50 o 
   8  20   0      247.17      234.95      8.80 o 
  10  20   0       18.80       16.39      5.09 o 
   1  21   0      657.94      654.92     13.92 o 
   3  21   0      633.70      666.24     12.04 o 
   5  21   0     3732.43     3765.93     54.04 o 
   7  21   0      587.10      611.11     19.01 o 
   9  21   0      186.47      162.42      8.12 o 
   0  22   0       91.48       89.63      8.15 o 
   2  22   0      766.97      776.30     34.97 o 
   4  22   0       76.26       64.46      4.04 o 
   6  22   0       88.97       91.95      4.67 o 
   8  22   0       17.10       14.94      6.79 o 
   1  23   0      210.82      214.45      7.43 o 
   3  23   0     1862.02     1850.94     33.61 o 
   5  23   0     1036.08     1058.68     17.58 o 
   7  23   0     1089.16     1133.21     29.54 o 
   9  23   0        8.28        4.75      7.47 o 
   0  24   0      620.20      577.15     18.33 o 
   2  24   0      290.79      288.75      8.87 o 
   4  24   0      267.28      257.14      8.39 o 
   6  24   0     1255.69     1303.17     21.23 o 
   8  24   0      148.78      167.04     12.90 o 
   1  25   0      518.28      474.29     11.52 o 
   3  25   0     1032.02     1063.77     21.73 o 
   5  25   0       47.74       38.37      4.80 o 
   7  25   0       20.76       25.69      4.73 o 
   0  26   0      329.12      314.38     13.58 o 
   2  26   0      537.96      533.43     20.03 o 
   4  26   0      279.33      280.87      9.35 o 
   6  26   0      657.11      670.86     21.73 o 
   1  27   0       14.88       11.54      6.79 o 
   3  27   0      262.25      267.50      9.35 o 
   5  27   0       63.77       57.57      5.51 o 
   0  28   0      888.92      846.72     25.80 o 
   2  28   0      221.64      215.57      8.39 o 
 -15   1   1      151.50      148.21      4.73 o 
 -13   1   1     1840.83     1789.81     23.51 o 
 -11   1   1     1859.42     1852.60     25.58 o 
  -9   1   1     8425.50     8611.49    134.56 o 
  -7   1   1     1243.52      971.68     18.23 o 
  -5   1   1     3088.77     2870.71     31.31 o 
  -3   1   1     9214.31     9184.27     87.54 o 
  -1   1   1    27172.52    25571.49    321.66 o 
   3   1   1     1947.33     1688.59     33.47 o 
   5   1   1     3455.91     3309.32     29.76 o 
   7   1   1     2201.93     2166.24     24.19 o 
   9   1   1     6738.91     6762.44     80.62 o 
  11   1   1      286.80      285.20      5.85 o 
  13   1   1     1376.06     1340.63     18.50 o 
 -14   2   1      115.91      129.10      4.25 o 
 -12   2   1     1231.33     1169.50     15.96 o 
 -10   2   1        4.79       11.78      2.19 o 
  -8   2   1     1345.13     1238.73     16.33 o 
  -6   2   1       12.12        6.19      0.92 o 
  -4   2   1       93.22       82.62      1.53 o 
  -2   2   1      874.74      959.11      9.49 o 
   0   2   1     5499.80     6118.00     71.35 o 
   2   2   1     4871.49     5015.20     45.02 o 
   4   2   1      758.68      695.84      7.10 o 
   6   2   1      306.30      337.59     10.58 o 
   8   2   1      539.42      542.77      7.40 o 
  10   2   1      311.67      308.45      5.85 o 
  12   2   1     1080.52     1067.63     15.11 o 
  14   2   1       65.94       68.19      4.56 o 
 -15   3   1      257.99      264.88      6.53 o 
 -13   3   1      145.14      149.32      4.12 o 
 -11   3   1      293.34      255.49      5.88 o 
  -9   3   1     4055.62     4200.52     58.80 o 
  -7   3   1     3986.35     3973.76     42.19 o 
  -5   3   1      596.47      488.46      4.61 o 
  -3   3   1     2861.37     2602.58     27.63 o 
  -1   3   1    40117.57    39110.29    510.99 o 
   1   3   1       21.15       45.26      2.42 o 
   5   3   1     9056.42     9643.21    125.66 o 
   7   3   1     3140.82     2911.36     36.00 o 
   9   3   1      990.79     1001.40     12.36 o 
  11   3   1        8.57        8.83      2.38 o 
  13   3   1     1288.63     1296.28     23.22 o 
 -14   4   1       45.37       48.81      3.44 o 
 -12   4   1     2488.62     2486.93     32.82 o 
 -10   4   1     1200.76     1182.08     14.09 o 
  -8   4   1     1389.12     1307.41     20.78 o 
  -6   4   1     3505.84     3448.97     34.86 o 
  -4   4   1     9385.12     9443.42    130.73 o 
  -2   4   1     4857.06     4710.08     55.06 o 
   0   4   1      259.81      275.89     11.57 o 
   2   4   1    21685.63    22294.20    305.74 o 
   4   4   1    11870.69    12189.49    214.94 o 
   6   4   1      435.69      445.43      5.70 o 
   8   4   1     1272.31     1214.60     16.17 o 
  10   4   1      212.17      237.45      5.25 o 
  12   4   1     2282.76     2268.06     33.44 o 
  14   4   1      327.89      334.57     12.90 o 
 -15   5   1      551.32      554.33     11.48 o 
 -13   5   1      415.50      418.89      7.63 o 
 -11   5   1      583.78      513.47      8.31 o 
  -9   5   1       81.75       73.46      2.76 o 
  -7   5   1     2599.13     2306.62     25.38 o 
  -5   5   1    11200.81    12168.93    159.88 o 
  -3   5   1      303.91      381.95      4.18 o 
  -1   5   1     4302.50     4769.67     43.04 o 
   1   5   1     2011.26     2189.38     23.22 o 
   3   5   1     3244.94     3323.83     31.99 o 
   5   5   1     1754.03     1620.98     16.04 o 
   7   5   1       66.72       82.08      4.41 o 
   9   5   1     2564.77     2631.62     33.19 o 
  11   5   1        3.36        7.23      2.86 o 
  13   5   1       19.21       14.26      4.32 o 
 -14   6   1      228.91      228.26      6.92 o 
 -12   6   1     2095.94     2093.58     30.97 o 
 -10   6   1     1095.57     1035.35     15.29 o 
  -8   6   1     3303.23     3174.14     35.16 o 
  -6   6   1     7922.33     8236.73    146.63 o 
  -4   6   1    22275.61    23046.02    295.19 o 
  -2   6   1    11540.68    11125.51    213.78 o 
   0   6   1     1618.84     1499.75     16.62 o 
   2   6   1     9666.98     9900.32     94.78 o 
   4   6   1    13963.54    14341.22    200.98 o 
   6   6   1     3208.59     3203.16     34.25 o 
   8   6   1     5383.47     5125.20     73.70 o 
  10   6   1      866.53      826.78     12.17 o 
  12   6   1     1092.18     1054.98     21.61 o 
  14   6   1      229.07      234.10      9.35 o 
 -15   7   1       14.47       11.15      3.77 o 
 -13   7   1       79.98       69.89      4.04 o 
 -11   7   1      219.80      222.58      5.15 o 
  -9   7   1     1652.62     1604.14     18.67 o 
  -7   7   1      190.46      162.22      2.59 o 
  -5   7   1      324.51      289.16      3.67 o 
  -3   7   1     1132.73     1275.84     12.70 o 
  -1   7   1      170.57      164.09      2.20 o 
   1   7   1      740.04      875.94      9.01 o 
   3   7   1      936.27     1079.40     12.05 o 
   5   7   1     2433.73     2851.56     27.88 o 
   7   7   1        1.82       14.05      1.65 o 
   9   7   1        4.97        4.99      2.46 o 
  11   7   1      159.87      148.87      4.72 o 
  13   7   1       22.99       20.62      4.75 o 
 -14   8   1      702.37      703.53     13.32 o 
 -12   8   1     2380.59     2218.85     32.66 o 
 -10   8   1       29.43       34.14      2.29 o 
  -8   8   1     3953.20     3808.34     47.18 o 
  -6   8   1     4563.75     4564.22     44.14 o 
  -4   8   1    15079.10    16115.59    170.32 o 
  -2   8   1     4573.62     4334.63     41.85 o 
   0   8   1     2884.31     2799.45     34.76 o 
   2   8   1      473.47      350.46      6.89 o 
   4   8   1     8969.96     9340.21     89.27 o 
   6   8   1     5570.55     5590.54     53.88 o 
   8   8   1     1095.11     1043.45     31.91 o 
  10   8   1     2731.87     2574.14     54.26 o 
  12   8   1      471.80      477.68     12.48 o 
 -15   9   1      193.11      184.26      8.60 o 
 -13   9   1       17.01       18.60      3.25 o 
 -11   9   1       24.76       18.59      2.98 o 
  -9   9   1      765.29      731.35     14.10 o 
  -7   9   1      807.32      822.03      8.87 o 
  -5   9   1     2052.84     2149.26     21.20 o 
  -3   9   1     4376.35     4577.41     57.15 o 
  -1   9   1        7.66       23.81      1.42 o 
   1   9   1       81.87       62.55      4.08 o 
   3   9   1      423.43      396.99      5.12 o 
   5   9   1     2012.15     2021.37     21.87 o 
   7   9   1     1067.26     1152.03     18.06 o 
   9   9   1      502.92      498.70     15.12 o 
  11   9   1        6.03        1.58      3.58 o 
  13   9   1       27.90       32.27      5.28 o 
 -14  10   1       14.97       10.86      4.80 o 
 -12  10   1     1387.23     1394.50     54.21 o 
 -10  10   1      855.98      841.12     14.33 o 
  -8  10   1     1194.38     1276.92     16.72 o 
  -6  10   1      132.47      119.20      2.40 o 
  -4  10   1     6447.50     6910.07    106.13 o 
  -2  10   1     3772.09     3818.85     38.03 o 
   0  10   1     3482.52     3358.70     40.49 o 
   2  10   1     2080.89     2131.92     22.91 o 
   4  10   1     1839.55     1859.94     20.24 o 
   6  10   1     1382.10     1287.14     14.53 o 
   8  10   1      599.02      621.99     11.02 o 
  10  10   1      679.21      685.25     16.04 o 
  12  10   1      525.11      491.49     14.70 o 
 -13  11   1      247.66      235.30      8.64 o 
 -11  11   1       45.43       47.13      3.10 o 
  -9  11   1     3696.21     3687.94     53.32 o 
  -7  11   1     1948.92     2052.39     20.46 o 
  -5  11   1     5990.57     6175.08     59.66 o 
  -3  11   1     6641.64     7110.21     68.32 o 
  -1  11   1     1330.76     1162.93     13.49 o 
   1  11   1     3614.49     3748.67     40.40 o 
   3  11   1     1948.49     1874.95     20.38 o 
   5  11   1     6370.51     6472.10     68.26 o 
   7  11   1     1599.68     1630.29     42.10 o 
   9  11   1     1835.25     1694.52     33.04 o 
  11  11   1       69.95       67.59      5.51 o 
  13  11   1      234.74      229.04      9.35 o 
 -14  12   1        4.79        8.65      4.54 o 
 -12  12   1     1197.82     1205.91     42.78 o 
 -10  12   1      450.48      457.65      9.21 o 
  -8  12   1       12.36       36.90      2.41 o 
  -6  12   1      940.77      900.64     10.62 o 
  -4  12   1      532.10      535.39      6.72 o 
  -2  12   1      489.68      462.34      5.37 o 
   0  12   1      913.80      888.16     14.37 o 
   2  12   1     7142.13     7559.24     80.56 o 
   4  12   1     1335.31     1283.47     14.43 o 
   6  12   1      112.65       98.74      4.10 o 
   8  12   1      360.38      401.73     10.73 o 
  10  12   1       51.08       57.03      5.02 o 
  12  12   1     1177.68     1196.80     20.87 o 
 -13  13   1     1343.06     1305.55     26.41 o 
 -11  13   1      457.24      425.61      9.36 o 
  -9  13   1      991.32      966.52     16.01 o 
  -7  13   1     5438.39     5834.55     56.18 o 
  -5  13   1     3611.95     3765.35     40.16 o 
  -3  13   1      137.19       90.20      2.41 o 
  -1  13   1     7585.49     8087.93     78.67 o 
   1  13   1     8424.82     8316.07    108.75 o 
   3  13   1     3633.12     3890.17     42.04 o 
   5  13   1     3605.71     3748.63     45.06 o 
   7  13   1      259.62      238.72      8.12 o 
   9  13   1     2107.26     1986.33     38.06 o 
  11  13   1     1077.76     1087.86     23.68 o 
 -12  14   1      372.77      392.09      9.50 o 
 -10  14   1       87.68       96.71      6.19 o 
  -8  14   1       15.48       20.12      2.24 o 
  -6  14   1       64.18       57.78      2.52 o 
  -4  14   1       81.12       84.31      2.70 o 
  -2  14   1       65.40       60.40      2.20 o 
   0  14   1        7.94        8.34      2.49 o 
   2  14   1      251.53      251.66      4.51 o 
   4  14   1      218.65      229.28      4.59 o 
   6  14   1       26.32       17.28      2.11 o 
   8  14   1      245.48      206.35      7.82 o 
  10  14   1       43.88       48.10      5.02 o 
  12  14   1      452.98      425.36     12.66 o 
 -13  15   1       42.53       27.81      5.51 o 
 -11  15   1     1701.59     1730.46     34.21 o 
  -9  15   1     4183.80     4284.47     77.35 o 
  -7  15   1      120.73      139.33      3.56 o 
  -5  15   1      204.84      219.36      4.55 o 
  -3  15   1     1585.32     1584.08     17.93 o 
  -1  15   1    10874.41    10707.23    128.02 o 
   1  15   1     6296.09     6662.19     82.41 o 
   3  15   1       81.89       87.00      3.75 o 
   5  15   1     1476.98     1428.64     18.38 o 
   7  15   1     1661.52     1803.90     27.33 o 
   9  15   1      870.79      850.12     19.13 o 
  11  15   1       26.47       24.53      5.02 o 
 -12  16   1      239.86      235.83      7.66 o 
 -10  16   1     1288.32     1340.02     27.05 o 
  -8  16   1       19.86       23.41      5.52 o 
  -6  16   1      227.91      250.28      4.08 o 
  -4  16   1      382.45      377.48      5.49 o 
  -2  16   1      808.18      779.22     10.79 o 
   0  16   1     1974.65     1964.67     28.91 o 
   2  16   1     1587.53     1694.63     21.29 o 
   4  16   1      380.67      348.00      6.13 o 
   6  16   1        4.25        9.29      2.24 o 
   8  16   1      538.94      527.14     20.71 o 
  10  16   1      248.85      255.93      9.57 o 
 -11  17   1      147.14      136.69      7.64 o 
  -9  17   1     1616.66     1604.28     31.38 o 
  -7  17   1      249.10      303.72      5.88 o 
  -5  17   1     1306.88     1273.29     19.95 o 
  -3  17   1     1058.52     1081.93     19.90 o 
  -1  17   1     1435.49     1433.80     20.61 o 
   1  17   1     5999.19     5993.72     81.92 o 
   3  17   1       35.18       46.47      2.45 o 
   5  17   1      908.15      961.46     13.16 o 
   7  17   1      440.22      437.93      9.04 o 
   9  17   1     2383.37     2441.76     46.45 o 
  11  17   1       11.95       11.87      7.47 o 
 -12  18   1      677.56      743.85     14.72 o 
 -10  18   1      522.33      516.26     13.63 o 
  -8  18   1     1337.62     1345.96     21.33 o 
  -6  18   1      855.79      910.60     11.17 o 
  -4  18   1      979.88      958.70     16.66 o 
  -2  18   1     1201.54     1200.37     16.05 o 
   0  18   1     5348.10     5373.47     73.76 o 
   2  18   1      746.97      775.01     12.86 o 
   4  18   1     1666.78     1685.13     21.52 o 
   6  18   1     2051.44     1988.67     25.29 o 
   8  18   1        7.70        5.43      4.06 o 
  10  18   1      361.79      365.98     11.70 o 
 -11  19   1       31.51       30.81      5.02 o 
  -9  19   1      683.62      692.38     18.67 o 
  -7  19   1      565.36      574.21      9.12 o 
  -5  19   1      579.60      572.96      8.76 o 
  -3  19   1      491.94      481.61      7.79 o 
  -1  19   1     1123.15     1102.85     16.93 o 
   1  19   1      199.37      205.54      5.72 o 
   3  19   1        2.43        2.31      2.46 o 
   5  19   1      957.52      988.47     13.75 o 
   7  19   1      682.53      707.90     18.33 o 
   9  19   1      753.11      787.26     18.65 o 
 -10  20   1       28.58       24.04      8.15 o 
  -8  20   1      604.55      647.13     12.07 o 
  -6  20   1     1900.03     1871.66     36.57 o 
  -4  20   1     4017.00     3931.60     47.14 o 
  -2  20   1       38.08       48.86      3.35 o 
   0  20   1      582.23      599.56     10.53 o 
   2  20   1     3071.87     3106.48     44.02 o 
   4  20   1     1931.59     1936.05     28.56 o 
   6  20   1      488.35      483.38      8.23 o 
   8  20   1      528.41      504.42     13.63 o 
  10  20   1      392.27      367.59     12.18 o 
  -9  21   1       28.60       33.62      4.73 o 
  -7  21   1      115.87       99.24      6.19 o 
  -5  21   1       22.10       14.26      3.14 o 
  -3  21   1        4.42        2.72      2.35 o 
  -1  21   1      143.16      135.10      4.95 o 
   1  21   1      566.25      542.36     12.60 o 
   3  21   1       18.33       23.22      3.25 o 
   5  21   1      277.65      283.75      6.16 o 
   7  21   1       15.01       18.83      3.48 o 
   9  21   1       51.49       44.69      5.51 o 
 -10  22   1      152.58      158.89     12.90 o 
  -8  22   1      616.42      607.03     14.79 o 
  -6  22   1     1052.28     1061.49     20.88 o 
  -4  22   1     1905.86     1976.63     28.96 o 
  -2  22   1     1974.66     1946.68     27.67 o 
   0  22   1       20.35       23.61      2.99 o 
   2  22   1      610.89      632.73     11.28 o 
   4  22   1     2133.06     2121.60     26.94 o 
   6  22   1      592.49      585.85     19.69 o 
   8  22   1     1064.08     1171.14     25.12 o 
  -9  23   1        6.46       -9.17      6.11 o 
  -7  23   1      711.39      716.35     22.41 o 
  -5  23   1       11.93       13.46      4.06 o 
  -3  23   1      736.18      711.02     12.27 o 
  -1  23   1     1621.54     1509.40     22.32 o 
   1  23   1        3.26       -0.20      2.45 o 
   3  23   1       33.90       34.33      3.06 o 
   5  23   1      477.30      463.57      9.85 o 
   7  23   1     1160.24     1239.19     38.70 o 
  -8  24   1      696.46      761.84     23.77 o 
  -6  24   1      269.61      248.20      8.64 o 
  -4  24   1     1275.84     1320.29     35.99 o 
  -2  24   1      952.22      917.12     15.01 o 
   0  24   1      328.19      297.47      8.98 o 
   2  24   1      712.05      688.98     12.11 o 
   4  24   1     1046.46     1083.90     24.76 o 
   6  24   1      154.60      144.64      7.82 o 
  -7  25   1      805.07      852.83     25.80 o 
  -5  25   1      862.44      826.89     21.05 o 
  -3  25   1      769.62      758.63     38.70 o 
  -1  25   1       97.38       95.93      5.99 o 
   1  25   1      178.26      176.11      7.43 o 
   3  25   1     1494.88     1481.92     38.02 o 
   5  25   1       30.83       27.26      3.88 o 
  -6  26   1       19.58       24.79      4.80 o 
  -4  26   1      286.57      285.94      9.60 o 
  -2  26   1      156.49      152.61      6.95 o 
   0  26   1      449.13      428.20     11.28 o 
   2  26   1      175.91      166.87      7.43 o 
   4  26   1      244.21      268.05     16.64 o 
  -5  27   1      107.17       99.34      6.47 o 
  -3  27   1      860.09      895.44     32.59 o 
  -1  27   1      336.38      318.91     15.96 o 
   1  27   1      516.89      502.98     12.72 o 
   3  27   1      365.73      361.77     11.54 o 
  -2  28   1       13.93       13.87      4.54 o 
   0  28   1       23.45       19.69      4.54 o 
   2  28   1       10.49        5.21      4.24 o 
 -16   0   2      318.40      308.00     20.03 o 
 -14   0   2      262.99      269.59      9.85 o 
 -12   0   2     4141.24     3856.06     68.18 o 
 -10   0   2     6400.64     7007.15    166.88 o 
  -8   0   2    10942.08    11304.10    157.48 o 
  -4   0   2    31204.15    31260.61   1141.56 o 
  -2   0   2    25289.87    24509.20    413.40 o 
   0   0   2    26453.65    27213.47    381.55 o 
   2   0   2     2194.51     2256.00     31.94 o 
   4   0   2     8362.85     8446.56    114.74 o 
   6   0   2    10907.91    10942.45    190.20 o 
   8   0   2       41.04       37.26      3.36 o 
  10   0   2     2163.13     2100.43     37.69 o 
  12   0   2     1879.21     1879.35     34.81 o 
 -15   1   2       26.70       27.01      3.14 o 
 -13   1   2        7.47        3.31      2.18 o 
 -11   1   2      203.80      207.96      4.25 o 
  -9   1   2      604.67      602.62      7.83 o 
  -7   1   2      134.59      186.32      2.46 o 
  -5   1   2     1017.54      962.83     10.53 o 
  -3   1   2     1434.31     1495.17     13.43 o 
  -1   1   2     2681.89     2884.27     27.98 o 
   1   1   2     8136.00     8769.20     85.40 o 
   3   1   2      728.29      714.63      7.62 o 
   5   1   2       12.43       15.79      1.06 o 
   7   1   2      245.86      241.23      4.73 o 
   9   1   2        1.73        3.56      2.04 o 
  11   1   2      240.78      241.77      5.51 o 
  13   1   2       70.18       74.34      3.89 o 
 -16   2   2      902.98      879.01     13.83 o 
 -14   2   2      616.13      604.53      9.32 o 
 -12   2   2      265.39      309.99      7.25 o 
 -10   2   2     4701.83     4314.88     61.35 o 
  -8   2   2     3070.95     3003.81     36.48 o 
  -6   2   2     5541.50     5287.67     61.19 o 
  -4   2   2     5447.01     5281.02     70.50 o 
  -2   2   2     2289.73     2685.69     25.77 o 
   2   2   2      532.25      393.47      4.71 o 
   4   2   2     1193.10     1032.47     10.54 o 
   6   2   2     2547.94     2619.41     32.53 o 
   8   2   2     6941.94     6944.85     84.45 o 
  10   2   2      134.26      139.28      4.15 o 
  12   2   2       69.62       74.20      6.13 o 
 -15   3   2       18.26       12.74      3.13 o 
 -13   3   2       23.66       35.77      2.60 o 
 -11   3   2     3544.63     3217.08     39.63 o 
  -9   3   2      960.83     1078.54     14.17 o 
  -7   3   2     1178.53     1048.65     10.53 o 
  -5   3   2     3364.51     3179.42     28.31 o 
  -3   3   2      187.44      149.63      2.43 o 
  -1   3   2     9620.68    10492.61    101.32 o 
   1   3   2    63922.00    66514.30    901.98 o 
   3   3   2     1750.07     1636.30     15.15 o 
   5   3   2      226.34      245.74      3.20 o 
   7   3   2     1061.19     1028.05     13.88 o 
   9   3   2      370.52      333.77      5.61 o 
  11   3   2     1650.57     1616.49     21.30 o 
  13   3   2      721.59      714.92     16.56 o 
 -16   4   2      457.54      447.25     10.30 o 
 -14   4   2      150.59      141.90      4.35 o 
 -12   4   2      102.37      113.68      4.15 o 
 -10   4   2      115.53      106.70      3.56 o 
  -8   4   2     3299.50     3262.13     35.01 o 
  -6   4   2     1249.34     1167.55     11.64 o 
  -4   4   2     4158.10     4173.27     36.99 o 
  -2   4   2     5944.82     5983.17     56.90 o 
   0   4   2       94.01       95.38      2.14 o 
   4   4   2     4770.98     5237.03     50.35 o 
   6   4   2      483.61      446.07      6.83 o 
   8   4   2     1616.10     1634.39     21.16 o 
  10   4   2      397.69      391.79      6.35 o 
  12   4   2        7.94        6.45      3.75 o 
 -15   5   2     1880.66     1971.23     26.30 o 
 -13   5   2      786.10      702.69     16.56 o 
 -11   5   2      971.49     1003.47     15.19 o 
  -9   5   2     2932.35     2915.33     35.72 o 
  -7   5   2     5185.81     4964.41     47.31 o 
  -5   5   2     8535.52     8549.81     80.94 o 
  -3   5   2     6151.18     5997.91     53.46 o 
  -1   5   2    17286.13    17191.94    182.52 o 
   1   5   2     3667.36     3566.04     37.73 o 
   3   5   2    11008.67    12026.59    129.36 o 
   5   5   2     8741.16     8991.29     85.98 o 
   7   5   2      124.40       98.50      3.44 o 
   9   5   2     2819.86     2710.49     34.29 o 
  11   5   2     1176.02     1207.49     23.76 o 
  13   5   2      521.63      526.75     13.68 o 
 -14   6   2      165.24      166.41      6.13 o 
 -12   6   2       63.33       64.93      3.13 o 
 -10   6   2      496.39      472.50      7.63 o 
  -8   6   2     1731.12     1745.50     19.36 o 
  -6   6   2      906.63      887.42      8.57 o 
  -4   6   2      523.92      552.53      6.02 o 
  -2   6   2     1042.08     1084.64     14.72 o 
   0   6   2      146.69      138.14      2.62 o 
   2   6   2      936.03     1122.24     11.22 o 
   4   6   2     4642.35     5147.47     49.47 o 
   6   6   2        5.41        9.64      1.60 o 
   8   6   2      251.65      256.38      6.17 o 
  10   6   2      227.35      228.98      8.12 o 
  12   6   2        6.96        8.83      4.32 o 
 -15   7   2      116.23      101.63      4.64 o 
 -13   7   2     2594.56     2516.18     40.06 o 
 -11   7   2     2720.74     2564.37     32.08 o 
  -9   7   2       62.53       65.95      2.79 o 
  -7   7   2     9887.13     9827.10     92.40 o 
  -5   7   2     9400.23     9828.93     94.27 o 
  -3   7   2    38567.33    39981.95    601.31 o 
   1   7   2     4071.74     4150.63     43.85 o 
   3   7   2     5505.86     5574.79     53.40 o 
   5   7   2     3890.75     3747.19     36.34 o 
   7   7   2     5071.21     4917.82     71.33 o 
   9   7   2     1809.57     1775.54     34.97 o 
  11   7   2      896.02      849.19     15.26 o 
  13   7   2      278.40      282.87     10.08 o 
 -14   8   2        6.59       10.86      3.53 o 
 -12   8   2       66.54       69.99      3.92 o 
 -10   8   2     1068.86     1004.55     13.75 o 
  -8   8   2     2722.93     2592.19     26.14 o 
  -6   8   2     1455.08     1386.91     14.06 o 
  -4   8   2     4813.98     5282.08     51.00 o 
   0   8   2       27.36       31.55      1.42 o 
   2   8   2      460.18      627.20      6.76 o 
   4   8   2      351.24      396.87      5.52 o 
   6   8   2      369.67      395.38      9.24 o 
   8   8   2       72.49       71.86      4.54 o 
  10   8   2       81.18       79.98      5.51 o 
  12   8   2      211.08      181.36      8.16 o 
 -15   9   2       87.78       80.20      5.19 o 
 -13   9   2     1835.62     1784.83     32.42 o 
 -11   9   2      532.94      547.60     10.32 o 
  -9   9   2      397.80      417.47      6.11 o 
  -7   9   2     4516.57     4594.41     44.58 o 
  -5   9   2      941.57      870.58      9.11 o 
  -3   9   2    22738.80    24169.31    414.07 o 
  -1   9   2     1320.14     1081.08     17.88 o 
   1   9   2       72.84       47.85      3.69 o 
   3   9   2     4091.25     4118.64     39.76 o 
   5   9   2     3456.36     3473.17     37.04 o 
   7   9   2      871.89      797.55     32.93 o 
   9   9   2     2304.28     2192.67     41.70 o 
  11   9   2      168.46      163.50      7.91 o 
  13   9   2      116.45      110.68     10.19 o 
 -14  10   2      868.43      853.18     22.81 o 
 -12  10   2       53.00       55.25      3.90 o 
 -10  10   2     1198.51     1168.16     19.14 o 
  -8  10   2    12643.74    13153.17    126.01 o 
  -6  10   2     1759.00     1889.25     18.91 o 
  -4  10   2       96.87       46.55      1.55 o 
  -2  10   2    10677.44    10748.48     96.97 o 
   0  10   2     1046.35      954.24     10.97 o 
   2  10   2     1658.96     1744.25     19.27 o 
   4  10   2     1174.82     1236.90     13.86 o 
   6  10   2     1815.03     1805.71     26.28 o 
   8  10   2      884.98      915.84     42.10 o 
  10  10   2     1839.32     1744.94     53.64 o 
  12  10   2       41.17       33.92      4.43 o 
 -15  11   2        8.82        4.75      4.04 o 
 -13  11   2      922.36      956.38     23.77 o 
 -11  11   2     1190.75     1225.62     19.34 o 
  -9  11   2        6.53       13.96      7.93 o 
  -7  11   2     3569.40     3650.29     35.80 o 
  -5  11   2      139.04      144.32      3.29 o 
  -3  11   2     2581.70     2655.23     22.87 o 
  -1  11   2      123.73       90.73      1.87 o 
   1  11   2     4412.16     4296.94     46.33 o 
   3  11   2     4455.81     4557.25     69.46 o 
   5  11   2      536.25      566.14      8.62 o 
   7  11   2       92.93      106.78      5.70 o 
   9  11   2      257.10      280.96      9.85 o 
  11  11   2      538.79      542.12     14.38 o 
 -14  12   2      203.96      201.42      9.54 o 
 -12  12   2     1368.42     1373.76     35.98 o 
 -10  12   2     1585.42     1571.12     21.01 o 
  -8  12   2     2820.49     2983.68     32.21 o 
  -6  12   2     2907.49     2909.83     31.39 o 
  -4  12   2     5251.54     5686.69     69.39 o 
  -2  12   2     4096.80     3862.23     38.17 o 
   0  12   2     6015.97     6278.30     72.34 o 
   2  12   2     1317.80     1262.77     16.04 o 
   4  12   2     7485.38     7648.90     89.91 o 
   6  12   2      508.50      557.72      9.66 o 
   8  12   2     2070.06     1934.24     37.10 o 
  10  12   2      492.76      452.48     12.46 o 
  12  12   2      385.46      374.98     12.46 o 
 -13  13   2       19.64       23.99      3.65 o 
 -11  13   2      575.10      620.56     17.46 o 
  -9  13   2      837.26      833.86     14.18 o 
  -7  13   2        2.16        4.70      1.48 o 
  -5  13   2      399.57      416.57      5.68 o 
  -3  13   2       10.50       10.02      1.16 o 
  -1  13   2       79.50       79.66      3.51 o 
   1  13   2     1101.27     1082.24     13.84 o 
   3  13   2     2085.84     2309.40     39.59 o 
   5  13   2      508.05      406.49      6.61 o 
   7  13   2      500.50      391.85     12.90 o 
   9  13   2        3.96        4.07      3.84 o 
  11  13   2      365.10      329.22     11.01 o 
 -14  14   2      276.72      279.46     13.92 o 
 -12  14   2      815.42      796.25     22.94 o 
 -10  14   2     1703.72     1773.89     27.23 o 
  -8  14   2     4155.56     4390.28     46.91 o 
  -6  14   2      560.30      629.82      8.03 o 
  -4  14   2      713.36      682.77      7.78 o 
  -2  14   2     3565.12     3699.03     40.11 o 
   0  14   2     8576.81     8535.83    140.83 o 
   2  14   2     2910.20     3141.82     37.99 o 
   4  14   2     3155.75     3120.22     37.79 o 
   6  14   2      244.29      245.78      6.17 o 
   8  14   2     1762.67     1652.92     32.55 o 
  10  14   2      487.42      452.91     12.66 o 
 -13  15   2      253.71      265.89      9.85 o 
 -11  15   2       11.28       10.05      2.76 o 
  -9  15   2      564.80      594.18     11.08 o 
  -7  15   2        2.70        1.21      1.68 o 
  -5  15   2       25.91       17.08      1.68 o 
  -3  15   2      222.14      200.76      4.80 o 
  -1  15   2     4219.37     4081.15     48.74 o 
   1  15   2     3340.28     3467.41     50.65 o 
   3  15   2     1144.40     1206.24     15.76 o 
   5  15   2     1015.55     1004.97     13.64 o 
   7  15   2      647.29      611.78     14.59 o 
   9  15   2      811.50      783.04     18.17 o 
  11  15   2       18.26       17.31      5.28 o 
 -12  16   2      233.50      245.67     10.19 o 
 -10  16   2     1889.48     1959.16     29.84 o 
  -8  16   2     1536.05     1525.70     20.14 o 
  -6  16   2      130.74      185.03      3.74 o 
  -4  16   2     1873.47     1784.05     20.12 o 
  -2  16   2      437.19      468.60      9.94 o 
   0  16   2    12142.53    12286.84    144.08 o 
   2  16   2      203.85      235.72      4.96 o 
   4  16   2      484.54      516.60     11.07 o 
   6  16   2     1516.36     1452.26     22.27 o 
   8  16   2     1235.93     1234.17     47.19 o 
  10  16   2      121.11      122.33      7.91 o 
 -13  17   2      301.75      293.93     11.54 o 
 -11  17   2      954.02     1004.22     17.62 o 
  -9  17   2      726.12      773.65     13.54 o 
  -7  17   2     1295.30     1313.32     15.35 o 
  -5  17   2      379.86      371.04      5.60 o 
  -3  17   2      536.78      547.10      9.63 o 
  -1  17   2     1233.38     1183.61     17.93 o 
   1  17   2     5029.11     5272.91     63.01 o 
   3  17   2     1294.65     1318.83     17.21 o 
   5  17   2      110.82      114.90      4.02 o 
   7  17   2      912.76      912.23     20.10 o 
   9  17   2      187.38      193.62      8.60 o 
 -12  18   2      406.22      437.93     12.24 o 
 -10  18   2      421.04      414.31     11.49 o 
  -8  18   2      786.97      762.50     11.34 o 
  -6  18   2        9.68        3.56      1.97 o 
  -4  18   2     5055.04     4584.08     77.81 o 
  -2  18   2      945.92      964.23     14.96 o 
   0  18   2     1085.53     1090.33     16.74 o 
   2  18   2        7.69       12.64      2.28 o 
   4  18   2      488.67      504.45      8.08 o 
   6  18   2     2737.82     2864.84     41.35 o 
   8  18   2       76.47       72.30      5.70 o 
  10  18   2      239.69      236.41     10.25 o 
 -11  19   2      570.81      600.74     12.40 o 
  -9  19   2     1184.06     1148.78     23.68 o 
  -7  19   2      609.82      652.88      9.88 o 
  -5  19   2     2511.09     2504.36     42.85 o 
  -3  19   2     1280.49     1276.22     26.81 o 
  -1  19   2      134.71      146.52      4.76 o 
   1  19   2     4158.22     4190.59     58.29 o 
   3  19   2     1964.57     2032.45     25.68 o 
   5  19   2     1177.46     1175.13     16.10 o 
   7  19   2      124.28      121.17      7.15 o 
   9  19   2      278.72      276.05     16.64 o 
 -10  20   2      163.69      159.41      7.82 o 
  -8  20   2        3.78        2.35      5.43 o 
  -6  20   2      768.35      786.30     15.55 o 
  -4  20   2      446.93      444.62      8.61 o 
  -2  20   2      497.29      480.41     16.24 o 
   0  20   2     3114.38     3062.28     43.23 o 
   2  20   2      383.94      377.00      7.93 o 
   4  20   2       13.20       12.39      2.45 o 
   6  20   2       33.30       29.03      3.65 o 
   8  20   2     1483.07     1434.12     72.65 o 
 -11  21   2      500.88      535.79     18.55 o 
  -9  21   2      127.67      102.53      9.51 o 
  -7  21   2     1002.45     1041.94     16.19 o 
  -5  21   2     2339.38     2419.37     41.22 o 
  -3  21   2     1834.72     1775.43     26.22 o 
  -1  21   2       90.81       96.52      8.51 o 
   1  21   2     1823.36     1850.79     44.05 o 
   3  21   2      433.96      443.52      9.11 o 
   5  21   2     1423.01     1432.07     19.23 o 
   7  21   2      665.67      716.03     17.20 o 
 -10  22   2      315.39      338.14     16.30 o 
  -8  22   2      199.52      176.54     10.19 o 
  -6  22   2      481.26      476.42     11.28 o 
  -4  22   2      423.61      426.08     10.53 o 
  -2  22   2        5.76        2.94      2.74 o 
   0  22   2      368.92      370.07      8.06 o 
   2  22   2      506.08      518.71     10.00 o 
   4  22   2      259.40      259.26      6.84 o 
   6  22   2      405.95      402.58      8.91 o 
   8  22   2      275.03      330.76     12.56 o 
  -7  23   2      854.08      879.21     18.33 o 
  -5  23   2     1708.18     1662.31     29.72 o 
  -3  23   2      872.59      902.55     17.96 o 
  -1  23   2      997.13      960.90     15.86 o 
   1  23   2      364.56      360.91      8.32 o 
   3  23   2      639.76      676.62     12.46 o 
   5  23   2     1047.09     1022.52     14.59 o 
   7  23   2      164.40      150.06     12.90 o 
  -8  24   2       18.11       12.90      6.11 o 
  -6  24   2      560.56      571.94     10.70 o 
  -4  24   2     1199.95     1183.67     22.29 o 
  -2  24   2      845.78      807.35     16.30 o 
   0  24   2      129.02      135.58      5.56 o 
   2  24   2      226.92      227.19      6.60 o 
   4  24   2       89.03       91.15      4.41 o 
   6  24   2     1033.41     1091.58     23.39 o 
  -7  25   2      403.41      423.02     16.98 o 
  -5  25   2      112.07      100.36      4.82 o 
  -3  25   2     2504.63     2535.13     43.62 o 
  -1  25   2       15.01       13.18      4.06 o 
   1  25   2      607.00      595.64     11.58 o 
   3  25   2      631.23      606.79     10.22 o 
   5  25   2      246.59      279.18     11.18 o 
  -6  26   2      691.62      717.69     16.32 o 
  -4  26   2      595.72      593.88     11.48 o 
  -2  26   2      378.75      350.73      8.34 o 
   0  26   2      463.55      461.88      9.52 o 
   2  26   2      159.00      155.59      5.51 o 
   4  26   2      631.91      646.25     10.81 o 
  -5  27   2      356.44      357.67     10.79 o 
  -3  27   2       90.23       93.64      4.82 o 
  -1  27   2       80.45       73.25      4.56 o 
   1  27   2        4.18        2.49      4.59 o 
   3  27   2      186.81      186.90      6.53 o 
  -2  28   2      827.42      846.98     18.48 o 
   0  28   2      611.79      617.18     11.87 o 
 -15   1   3      336.14      303.94      6.79 o 
 -13   1   3      569.64      614.79     18.72 o 
 -11   1   3     4572.15     4201.35     52.53 o 
  -9   1   3     7002.60     7035.19     84.32 o 
  -7   1   3     5562.04     5167.54     49.37 o 
  -3   1   3    12678.85    12525.77    125.64 o 
  -1   1   3    13084.97    13392.67    131.95 o 
   1   1   3    15350.23    15980.08    175.31 o 
   3   1   3     2548.62     2341.81     23.21 o 
   5   1   3     6873.49     6974.69     71.31 o 
   7   1   3     3426.06     3475.58     38.97 o 
   9   1   3     1049.77     1032.96     14.25 o 
  11   1   3       25.92       24.82      3.72 o 
 -16   2   3      187.97      193.98      5.76 o 
 -14   2   3      121.83      113.18      4.39 o 
 -12   2   3      682.75      641.60     10.58 o 
 -10   2   3      977.61      932.66     13.82 o 
  -8   2   3     3332.47     3362.07     32.39 o 
  -4   2   3      867.40     1065.07     10.65 o 
  -2   2   3     3333.94     3399.54     32.55 o 
   0   2   3      506.21      664.62      6.99 o 
   2   2   3    11439.46    12628.33    122.42 o 
   4   2   3      718.23      660.83      7.18 o 
   6   2   3      166.76      185.25      4.94 o 
   8   2   3       20.59       26.14      2.65 o 
  10   2   3       96.16       97.97      4.02 o 
  12   2   3      367.14      363.45     11.20 o 
 -15   3   3      942.09      928.97     14.00 o 
 -13   3   3     1068.54     1009.50     25.14 o 
 -11   3   3      141.95      181.90      4.57 o 
  -9   3   3     3468.04     3341.79     40.89 o 
  -5   3   3     6030.36     6045.38     57.54 o 
  -3   3   3     4696.34     4704.22     44.85 o 
  -1   3   3     1816.43     1722.92     17.03 o 
   1   3   3     2958.66     3013.99     29.70 o 
   3   3   3      932.46      942.97      9.87 o 
   5   3   3     4646.98     4669.49     42.28 o 
   7   3   3       44.11       53.11      2.86 o 
   9   3   3     4066.49     4076.78     50.65 o 
  11   3   3       62.49       72.29      5.28 o 
 -16   4   3      497.78      476.19      9.08 o 
 -14   4   3      175.35      183.92      5.46 o 
 -12   4   3     1783.98     1702.06     22.23 o 
 -10   4   3     1061.40     1015.60     13.75 o 
  -8   4   3     4472.47     4370.15     41.98 o 
  -6   4   3     5266.49     5130.41     63.62 o 
  -4   4   3     1419.97     1366.31     14.58 o 
  -2   4   3       97.85       59.67      2.77 o 
   0   4   3    11717.74    12474.15    165.72 o 
   2   4   3    16107.69    17391.10    191.91 o 
   4   4   3     2023.30     1861.86     18.52 o 
   6   4   3      286.68      297.92      5.47 o 
   8   4   3     1171.30     1187.61     16.17 o 
  10   4   3      722.20      745.38     13.54 o 
  12   4   3      409.05      396.22     11.52 o 
 -15   5   3      230.37      218.17      5.93 o 
 -13   5   3       23.16       18.82      2.53 o 
 -11   5   3        2.64        3.31      1.79 o 
  -9   5   3     1975.18     1922.15     21.67 o 
  -7   5   3      277.51      319.72      5.87 o 
  -5   5   3      113.53       79.20      1.97 o 
  -3   5   3     2769.42     2734.68     26.37 o 
  -1   5   3    14646.43    15196.35    161.24 o 
   1   5   3      366.23      340.71      5.92 o 
   3   5   3     4935.75     5605.84     53.90 o 
   5   5   3     3153.87     3548.65     34.63 o 
   7   5   3      689.90      669.80     14.00 o 
   9   5   3      521.08      560.48     15.62 o 
  11   5   3        3.34        6.27      3.38 o 
 -16   6   3      552.72      541.18     11.49 o 
 -14   6   3      811.93      796.00     12.30 o 
 -12   6   3     4291.59     4039.51     44.51 o 
 -10   6   3      444.80      474.65      7.55 o 
  -8   6   3     1993.94     1929.34     17.73 o 
  -6   6   3     9413.53     9323.93     88.61 o 
  -4   6   3    25316.62    26728.16    328.71 o 
  -2   6   3     6343.36     6066.74     54.20 o 
   0   6   3     3290.13     3234.08     37.08 o 
   2   6   3     4692.72     4697.72     45.35 o 
   4   6   3     5516.40     5527.15     55.57 o 
   6   6   3     3601.40     3628.56     44.71 o 
   8   6   3     1211.10     1145.21     23.25 o 
  10   6   3     1576.90     1628.42     32.34 o 
  12   6   3      614.27      613.96     23.09 o 
 -15   7   3       21.08       25.67      3.92 o 
 -13   7   3       75.47       83.19      3.77 o 
 -11   7   3       88.64       80.96      3.15 o 
  -9   7   3      436.85      413.32      5.24 o 
  -7   7   3      481.46      443.58      5.24 o 
  -5   7   3      481.98      554.33      6.08 o 
  -3   7   3      167.38      151.01      3.49 o 
  -1   7   3      530.40      579.86      6.84 o 
   1   7   3     2097.71     2323.22     24.97 o 
   3   7   3       49.56       74.11      5.23 o 
   5   7   3       70.43       79.85      2.48 o 
   7   7   3        7.45        5.43      3.36 o 
   9   7   3        0.41        5.43      3.84 o 
  11   7   3      330.20      346.57      8.86 o 
 -16   8   3     1433.79     1465.86     47.03 o 
 -14   8   3      915.61      903.85     17.42 o 
 -12   8   3     2537.62     2470.36     28.17 o 
 -10   8   3       56.22       55.91      2.60 o 
  -8   8   3     3901.26     3878.39     34.89 o 
  -6   8   3     4994.48     5159.95     49.38 o 
  -4   8   3    13049.57    13304.66    126.10 o 
  -2   8   3    14021.44    14725.67    156.33 o 
   0   8   3       26.78       35.57      3.22 o 
   2   8   3     3247.71     3450.46     33.46 o 
   4   8   3     3140.97     3146.36     37.87 o 
   6   8   3     3142.02     2979.29     54.37 o 
   8   8   3      899.64      864.68     19.69 o 
  10   8   3     1682.99     1735.57     34.27 o 
  12   8   3      210.80      204.37      7.57 o 
 -15   9   3       73.45       71.57      4.56 o 
 -13   9   3      245.91      244.67      5.93 o 
 -11   9   3      263.32      272.35      5.76 o 
  -9   9   3       40.03       36.80      1.76 o 
  -7   9   3     1012.36      998.54      9.73 o 
  -5   9   3     1767.63     1789.34     16.64 o 
  -3   9   3     2311.80     2168.11     25.78 o 
  -1   9   3      599.25      559.55      6.83 o 
   1   9   3      252.79      237.04      5.49 o 
   3   9   3      162.02      177.59      4.51 o 
   5   9   3      298.96      309.60      5.30 o 
   7   9   3      676.11      727.62     16.04 o 
   9   9   3      301.36      274.47      9.08 o 
  11   9   3      204.56      198.71      8.87 o 
 -14  10   3      176.00      171.43      6.27 o 
 -12  10   3     2790.88     2878.90     40.08 o 
 -10  10   3       17.22       14.39      1.99 o 
  -8  10   3      711.00      797.69      8.12 o 
  -6  10   3     3620.96     3685.06     33.40 o 
  -4  10   3     3938.40     3931.68     47.49 o 
  -2  10   3      809.03      663.32      8.94 o 
   0  10   3      431.71      386.33      6.52 o 
   2  10   3     4919.27     5077.26     60.10 o 
   4  10   3     1175.39     1057.40     13.78 o 
   6  10   3     1572.18     1701.89     32.55 o 
   8  10   3       51.20       61.14     11.88 o 
  10  10   3      755.26      692.34     24.78 o 
 -15  11   3      345.08      327.67      8.88 o 
 -13  11   3      798.05      803.36     13.85 o 
 -11  11   3      800.50      817.68     12.05 o 
  -9  11   3      490.52      522.14      7.21 o 
  -7  11   3     5370.30     5512.83     46.47 o 
  -5  11   3     3108.70     2961.14     30.92 o 
  -3  11   3     3189.31     2997.75     43.27 o 
  -1  11   3     4586.72     4623.05     49.22 o 
   1  11   3     5382.51     5269.03     62.32 o 
   3  11   3      508.09      519.35      7.81 o 
   5  11   3     1876.99     1946.60     24.34 o 
   7  11   3     1250.52     1223.89     24.91 o 
   9  11   3      927.68      900.59     20.10 o 
  11  11   3      832.23      848.39     19.89 o 
 -14  12   3       39.56       35.79      4.04 o 
 -12  12   3      713.82      766.77     11.88 o 
 -10  12   3     1145.66     1141.59     15.61 o 
  -8  12   3      798.36      839.39      8.73 o 
  -6  12   3      353.80      329.81      4.38 o 
  -4  12   3      676.72      682.61      7.69 o 
  -2  12   3      127.15      158.36      3.11 o 
   0  12   3     2771.18     2685.43     34.00 o 
   2  12   3     3307.30     3356.32     40.41 o 
   4  12   3      680.01      754.74     10.61 o 
   6  12   3      200.37      201.81      7.34 o 
   8  12   3        2.09        2.72      3.84 o 
  10  12   3       46.98       53.79      5.51 o 
 -13  13   3       26.40       21.64      3.13 o 
 -11  13   3      933.69      954.20     13.75 o 
  -9  13   3     9331.17     9555.59     93.58 o 
  -7  13   3     1250.00     1370.46     14.37 o 
  -5  13   3      390.05      418.13      8.10 o 
  -3  13   3     4151.55     4259.20     57.82 o 
  -1  13   3     8196.71     7885.89     92.72 o 
   1  13   3     4669.68     4835.42     57.56 o 
   3  13   3      585.26      616.48      8.90 o 
   5  13   3     4522.04     4171.91     50.19 o 
   7  13   3      329.36      348.42     10.53 o 
   9  13   3     1362.66     1287.95     35.31 o 
  11  13   3       94.14       80.11      6.72 o 
 -14  14   3       37.93       43.21      4.43 o 
 -12  14   3       24.05       24.38      3.06 o 
 -10  14   3        7.44        3.35      2.45 o 
  -8  14   3      593.77      611.50      7.40 o 
  -6  14   3       26.68       28.83      1.79 o 
  -4  14   3      336.50      343.75      4.27 o 
  -2  14   3       20.76       22.25      1.84 o 
   0  14   3        0.01        6.28      3.08 o 
   2  14   3     2176.00     2228.20     27.43 o 
   4  14   3       34.19       33.77      2.24 o 
   6  14   3      315.96      320.92      9.57 o 
   8  14   3       36.06       32.79      4.54 o 
  10  14   3       22.96       21.88      5.02 o 
 -13  15   3      646.65      624.05     10.68 o 
 -11  15   3     1321.02     1356.27     18.49 o 
  -9  15   3     1636.96     1619.04     17.29 o 
  -7  15   3      806.48      956.01     11.54 o 
  -5  15   3     2494.58     2528.72     25.66 o 
  -3  15   3      773.69      736.95     10.88 o 
  -1  15   3     1166.93     1230.88     15.98 o 
   1  15   3     5906.76     6029.27     71.51 o 
   3  15   3      997.36     1021.83     16.15 o 
   5  15   3     2298.48     2301.83     33.55 o 
   7  15   3      137.12      105.71      9.17 o 
   9  15   3      883.86      842.54     19.62 o 
 -12  16   3       34.44       34.63      3.21 o 
 -10  16   3     1009.31     1012.04     14.43 o 
  -8  16   3      330.08      348.39      5.15 o 
  -6  16   3      728.34      706.90      8.96 o 
  -4  16   3      292.21      305.93      6.48 o 
  -2  16   3        4.02        3.70      1.78 o 
   0  16   3     3904.43     3799.85     45.86 o 
   2  16   3      216.45      240.82      5.14 o 
   4  16   3      471.51      478.72      7.81 o 
   6  16   3      639.51      625.73     15.07 o 
   8  16   3       25.97       38.86      7.47 o 
  10  16   3       48.10       46.55      5.99 o 
 -13  17   3       19.76       18.66      5.02 o 
 -11  17   3     1058.37     1101.46     15.61 o 
  -9  17   3      916.16      899.94     10.65 o 
  -7  17   3      736.91      773.81      9.86 o 
  -5  17   3      303.25      321.70      7.01 o 
  -3  17   3     2985.71     2782.93     39.18 o 
  -1  17   3     2103.78     2100.96     37.83 o 
   1  17   3     1317.50     1388.16     18.06 o 
   3  17   3       20.58       27.57      2.50 o 
   5  17   3     1149.29     1164.98     21.24 o 
   7  17   3     2015.80     2014.51     58.39 o 
   9  17   3      227.59      245.27     10.05 o 
 -12  18   3      547.55      536.08     13.92 o 
 -10  18   3     1176.58     1158.58     14.73 o 
  -8  18   3     1920.25     1927.87     25.92 o 
  -6  18   3      499.69      586.73     10.39 o 
  -4  18   3     1434.14     1334.79     20.13 o 
  -2  18   3      721.70      736.59     13.63 o 
   0  18   3      625.96      640.16      9.45 o 
   2  18   3     5050.30     5222.44     62.58 o 
   4  18   3     1642.16     1638.48     24.01 o 
   6  18   3       24.94       27.78      4.54 o 
   8  18   3      270.52      251.89     13.58 o 
 -11  19   3       28.95       35.05      5.09 o 
  -9  19   3      247.26      222.24      6.35 o 
  -7  19   3      221.49      222.79      5.08 o 
  -5  19   3      469.97      470.26      8.84 o 
  -3  19   3     1882.96     1761.60     25.99 o 
  -1  19   3      816.31      829.67     31.23 o 
   1  19   3       14.83       17.47      2.45 o 
   3  19   3        2.17        2.85      2.45 o 
   5  19   3     1201.33     1248.51     29.17 o 
   7  19   3       64.56       68.09      5.70 o 
 -12  20   3      563.63      591.42     14.88 o 
  -8  20   3     1238.56     1217.15     16.38 o 
  -6  20   3     1147.86     1108.02     17.27 o 
  -4  20   3      855.62      858.53     14.01 o 
  -2  20   3     1405.89     1423.28     21.55 o 
   0  20   3     1254.12     1238.96     19.21 o 
   2  20   3     1833.41     1897.92     28.16 o 
   4  20   3      272.26      272.06      6.07 o 
   6  20   3      759.36      730.31     17.20 o 
   8  20   3      547.56      594.98     15.76 o 
  -9  21   3      107.06      123.58      8.83 o 
  -7  21   3        6.37        2.04      2.74 o 
  -5  21   3        3.95        0.00      2.59 o 
  -3  21   3       34.00       31.36      3.14 o 
  -1  21   3       44.00       45.50      3.38 o 
   1  21   3        4.99        8.92      2.86 o 
   3  21   3       85.69       80.22      4.14 o 
   5  21   3      129.91      125.99      5.56 o 
   7  21   3      434.10      488.70     13.82 o 
  -8  22   3      391.91      421.75     10.53 o 
  -6  22   3     1575.16     1568.68     23.92 o 
  -4  22   3     2517.16     2462.07     35.59 o 
  -2  22   3      313.03      326.97      7.77 o 
   0  22   3      676.14      662.40     12.73 o 
   2  22   3      908.42      911.95     15.16 o 
   4  22   3      687.58      712.52     12.95 o 
   6  22   3      116.67      109.61      6.67 o 
  -9  23   3        9.43        5.43      5.43 o 
  -7  23   3      116.91      130.28      6.47 o 
  -5  23   3      982.04      944.55     18.44 o 
  -3  23   3     1284.19     1199.14     19.08 o 
  -1  23   3       14.19       17.94      3.38 o 
   1  23   3        7.79        5.77      3.25 o 
   3  23   3     1046.65     1079.87     17.77 o 
   5  23   3       34.13       33.55      5.02 o 
  -8  24   3      503.72      538.45     19.01 o 
  -6  24   3      654.06      660.62     20.37 o 
  -4  24   3     1070.74     1049.12     20.37 o 
  -2  24   3     1350.39     1345.86     21.32 o 
   0  24   3      114.90      110.28      5.24 o 
   2  24   3      307.56      302.39      7.79 o 
   4  24   3      967.20      990.99     16.84 o 
  -7  25   3      520.84      505.27     10.18 o 
  -5  25   3      343.33      335.23      9.83 o 
  -3  25   3      736.88      763.45     16.30 o 
  -1  25   3     1122.39     1055.61     17.67 o 
   1  25   3      112.51      118.26      5.56 o 
   3  25   3       38.46       32.03      3.97 o 
  -6  26   3       25.47       13.34      9.17 o 
  -4  26   3      141.00      124.45      6.95 o 
  -2  26   3      253.60      265.37     12.22 o 
   0  26   3        2.18       -4.63      3.09 o 
   2  26   3      601.66      597.66     11.97 o 
  -5  27   3       82.33       69.29      4.56 o 
  -3  27   3      488.57      469.02     12.24 o 
  -1  27   3      407.25      419.77     11.49 o 
   1  27   3      509.86      499.96     10.63 o 
 -16   0   4     2405.83     2384.99     94.04 o 
 -14   0   4     1271.00     1128.00     23.09 o 
 -12   0   4       13.66       25.14      3.36 o 
 -10   0   4    11800.87    10411.01    175.88 o 
  -8   0   4     6174.49     6028.61     69.75 o 
  -6   0   4     3853.09     3424.44     47.27 o 
  -4   0   4     9578.29     9711.04    131.88 o 
  -2   0   4     1287.43     1064.70     20.32 o 
   0   0   4     8496.45     8806.18    174.48 o 
   2   0   4    17023.18    17597.27    205.76 o 
   4   0   4     4806.87     4690.47     64.64 o 
   6   0   4      820.42      778.94     16.30 o 
   8   0   4     5654.49     5453.18     77.69 o 
  10   0   4        9.59       14.26      6.11 o 
 -15   1   4        2.95        5.77      2.72 o 
 -13   1   4      191.36      146.68      4.57 o 
 -11   1   4      547.45      443.17      7.38 o 
  -9   1   4      834.88      828.22      8.86 o 
  -7   1   4      410.67      479.15      5.47 o 
  -5   1   4      400.51      531.54      5.95 o 
  -3   1   4      126.78      122.91      2.38 o 
  -1   1   4      247.15      297.52      4.24 o 
   1   1   4     4054.03     4412.52     43.27 o 
   3   1   4        2.19        3.56      1.07 o 
   5   1   4       63.58       64.56      2.86 o 
   7   1   4      636.35      641.09     10.01 o 
   9   1   4       97.30      102.51     11.07 o 
  11   1   4        0.54        2.72      6.11 o 
 -16   2   4      176.20      153.82      5.34 o 
 -14   2   4      401.32      434.81      9.87 o 
 -12   2   4     1703.27     1561.84     24.50 o 
 -10   2   4     3335.99     3157.00     38.86 o 
  -8   2   4     7744.01     7849.49     74.77 o 
  -6   2   4       32.78       30.24      1.27 o 
  -4   2   4    12226.65    12404.14    117.80 o 
  -2   2   4     7430.30     7413.73     70.55 o 
   0   2   4     6022.26     6220.07     63.18 o 
   2   2   4      455.43      358.03      4.45 o 
   4   2   4     3859.06     4147.75     40.86 o 
   6   2   4     6092.57     6241.35     79.95 o 
   8   2   4       10.54       19.12      3.23 o 
  10   2   4      382.06      367.90      8.49 o 
 -15   3   4      540.99      565.28      9.67 o 
 -13   3   4       68.82       72.29      4.01 o 
 -11   3   4     1293.56     1199.08     16.12 o 
  -9   3   4     2696.20     2700.69     29.11 o 
  -7   3   4     3907.63     3865.40     37.20 o 
  -5   3   4      228.49      149.83      2.38 o 
  -3   3   4       28.51       46.58      2.08 o 
  -1   3   4      677.18      566.02      8.74 o 
   1   3   4     7209.60     7470.99     85.18 o 
   3   3   4     3737.13     4016.96     39.62 o 
   5   3   4      146.20      147.84      3.96 o 
   7   3   4      291.18      283.45      6.79 o 
   9   3   4      122.93      130.15      5.61 o 
  11   3   4      367.61      365.58     12.22 o 
 -16   4   4      162.42      155.05      5.34 o 
 -14   4   4      304.33      295.98      6.53 o 
 -12   4   4      659.81      676.01     11.76 o 
 -10   4   4      456.02      423.31      6.95 o 
  -8   4   4      156.12      150.11      3.81 o 
  -6   4   4     2510.14     2269.09     22.18 o 
  -4   4   4     1507.41     1550.15     20.78 o 
  -2   4   4     2556.15     2338.73     23.06 o 
   0   4   4     9467.47    10478.09    109.06 o 
   2   4   4      529.17      677.47      7.49 o 
   4   4   4      389.21      407.46      5.06 o 
   6   4   4      508.87      535.97     10.94 o 
   8   4   4     1080.96     1095.46     18.00 o 
  10   4   4      546.90      564.80     11.61 o 
 -15   5   4      815.40      787.94     12.84 o 
 -13   5   4      910.94      891.39     17.25 o 
 -11   5   4     1918.05     1881.91     24.18 o 
  -9   5   4     4001.34     3958.50     41.52 o 
  -7   5   4     1986.64     1889.78     18.68 o 
  -5   5   4     5338.34     5307.20     50.76 o 
  -3   5   4    27265.32    28500.16    271.22 o 
   1   5   4    20447.03    22361.04    217.05 o 
   3   5   4     2749.86     2718.34     26.68 o 
   5   5   4     1400.82     1316.43     20.33 o 
   7   5   4     1178.98     1185.17     23.73 o 
   9   5   4     1442.39     1508.16     30.20 o 
  11   5   4      656.83      685.67     13.43 o 
 -16   6   4      224.13      224.10      8.49 o 
 -14   6   4        2.92        4.55      2.53 o 
 -12   6   4      360.89      335.99      6.53 o 
 -10   6   4      242.24      222.92      4.84 o 
  -8   6   4      993.95      944.03      9.99 o 
  -6   6   4      121.19      124.08      2.43 o 
  -4   6   4      653.47      818.65      8.57 o 
  -2   6   4     7509.20     7981.17     77.00 o 
   0   6   4     1638.21     1717.31     19.75 o 
   2   6   4      675.09      737.01      8.87 o 
   4   6   4      111.03      116.73      3.12 o 
   6   6   4       16.73       14.81      3.36 o 
   8   6   4      229.65      230.59      8.39 o 
  10   6   4      701.31      710.81     20.03 o 
 -15   7   4     1734.42     1771.25     27.56 o 
 -13   7   4     2231.20     2162.67     28.00 o 
 -11   7   4     1712.62     1680.96     21.98 o 
  -9   7   4      179.06      173.99      3.10 o 
  -7   7   4    14082.33    14412.38    136.69 o 
  -5   7   4     6726.85     7034.86     67.17 o 
  -3   7   4     8630.38     8584.78     81.75 o 
  -1   7   4    10652.69    10607.94    102.47 o 
   1   7   4     2042.16     1988.03     22.55 o 
   3   7   4     1626.90     1479.09     16.53 o 
   5   7   4     4157.86     4314.88    107.62 o 
   7   7   4     1087.29     1085.21     24.78 o 
   9   7   4     1280.82     1303.24     26.84 o 
  11   7   4      853.55      880.27     16.43 o 
 -16   8   4       31.69       21.43      4.17 o 
 -14   8   4      519.88      555.65     11.23 o 
 -12   8   4        1.58        4.39      2.34 o 
 -10   8   4      801.85      791.92     11.96 o 
  -8   8   4     1273.13     1250.85     12.95 o 
  -6   8   4       36.91       35.25      2.17 o 
  -4   8   4        3.40        2.07      0.90 o 
  -2   8   4        3.00       14.24      0.89 o 
   0   8   4     1004.65     1004.03     12.04 o 
   2   8   4      205.81      225.54      3.81 o 
   4   8   4      597.55      539.96      7.94 o 
   6   8   4      656.11      658.85     34.29 o 
   8   8   4        3.19       -1.09      3.58 o 
  10   8   4      188.27      188.32      8.60 o 
 -15   9   4      179.79      176.42      6.53 o 
 -13   9   4     2074.16     2072.43     30.96 o 
 -11   9   4     2804.55     2816.23     35.21 o 
  -9   9   4     2289.71     2306.65     22.94 o 
  -7   9   4    10845.87    10932.73    103.97 o 
  -5   9   4     4502.95     4557.72     43.90 o 
  -3   9   4     6165.28     6216.22     73.19 o 
  -1   9   4       19.42       19.03      1.57 o 
   1   9   4     2758.81     2753.97     29.69 o 
   3   9   4     3256.45     3233.25     38.96 o 
   5   9   4     1504.28     1522.38     22.74 o 
   7   9   4      276.52      288.58     20.03 o 
   9   9   4      516.61      512.54     13.42 o 
  11   9   4      866.89      869.86     20.37 o 
 -14  10   4        5.23       12.49      3.38 o 
 -12  10   4      897.58      940.88     15.81 o 
 -10  10   4     3264.40     3317.73     40.98 o 
  -8  10   4      199.76      184.13      3.30 o 
  -6  10   4     1491.86     1322.33     13.42 o 
  -4  10   4     3338.16     3164.00     30.72 o 
  -2  10   4    10701.08    10690.92    103.42 o 
   0  10   4      362.53      349.28      5.67 o 
   2  10   4       50.15       56.98      3.63 o 
   4  10   4     1969.95     1933.63     24.09 o 
   6  10   4       47.68       68.89      5.02 o 
   8  10   4     1625.30     1574.90     31.38 o 
  10  10   4      207.07      193.38      8.87 o 
 -15  11   4      236.53      271.99      8.10 o 
 -13  11   4       95.23       90.39      4.56 o 
 -11  11   4      653.40      670.74     11.89 o 
  -9  11   4      855.54      920.90     10.12 o 
  -7  11   4     3536.77     3556.92     34.58 o 
  -5  11   4       18.46       16.08      1.37 o 
  -3  11   4     1177.61     1114.69     12.87 o 
  -1  11   4      600.54      559.74      8.02 o 
   1  11   4     1479.63     1449.56     18.38 o 
   3  11   4     2133.96     2251.00     27.85 o 
   5  11   4     1316.21     1254.65     19.35 o 
   7  11   4        7.93        4.80      3.58 o 
   9  11   4      310.65      314.16     10.53 o 
 -14  12   4      433.26      446.45      9.93 o 
 -12  12   4     2464.76     2482.50     36.45 o 
 -10  12   4      106.08      111.99      4.70 o 
  -8  12   4     5999.83     6209.94     67.04 o 
  -6  12   4     3639.57     3709.57     36.07 o 
  -4  12   4      222.69      173.46      3.11 o 
  -2  12   4     6644.45     6744.36     79.62 o 
   0  12   4     9099.19     9181.91    107.67 o 
   2  12   4      556.35      549.61      8.21 o 
   4  12   4     1241.62     1166.04     15.49 o 
   6  12   4     1792.95     1674.74     44.47 o 
   8  12   4      492.11      493.64     23.09 o 
  10  12   4     1546.99     1510.87     31.38 o 
 -15  13   4        1.52       -3.63      3.65 o 
 -13  13   4       27.64       29.07      3.53 o 
 -11  13   4      210.54      217.30      6.27 o 
  -9  13   4      907.77      908.84     11.01 o 
  -7  13   4      413.41      429.67      6.83 o 
  -5  13   4       11.52       25.72      2.32 o 
  -3  13   4      903.23      878.50     11.65 o 
  -1  13   4     2379.98     2253.00     27.68 o 
   1  13   4     7073.10     7192.78     84.85 o 
   3  13   4      482.18      475.58      7.53 o 
   5  13   4       94.53       76.47      3.74 o 
   7  13   4       59.94       51.58      7.13 o 
   9  13   4      106.85       97.83      6.47 o 
 -14  14   4       78.29       72.95      4.70 o 
 -12  14   4      659.20      676.91     12.41 o 
 -10  14   4     3465.14     3527.63     50.29 o 
  -8  14   4     2560.14     2648.96     28.60 o 
  -6  14   4     1052.28     1138.22     19.33 o 
  -4  14   4     1832.45     1773.32     19.96 o 
  -2  14   4     1487.14     1530.89     19.32 o 
   0  14   4     5267.40     5309.81     63.24 o 
   2  14   4      756.14      737.29     10.53 o 
   4  14   4     2645.47     2575.99     31.87 o 
   6  14   4     1243.39     1174.05     24.43 o 
   8  14   4      419.04      390.19     11.70 o 
 -13  15   4      199.44      213.22      6.92 o 
 -11  15   4       31.48       35.00      3.53 o 
  -9  15   4      219.60      240.14      4.66 o 
  -7  15   4       89.16      120.42      3.26 o 
  -5  15   4      185.20      106.92      3.44 o 
  -3  15   4       72.67      103.44      3.28 o 
  -1  15   4        7.90       12.70      1.99 o 
   1  15   4      304.77      312.46      5.88 o 
   3  15   4      150.95      156.87      5.69 o 
   5  15   4      217.38      249.41      6.57 o 
   7  15   4       20.64       22.16      4.54 o 
   9  15   4      242.76      232.75      9.83 o 
 -14  16   4      240.61      258.51      7.96 o 
 -12  16   4      285.32      272.47      7.45 o 
 -10  16   4     1358.17     1382.13     21.42 o 
  -8  16   4     2240.80     2192.63     33.42 o 
  -6  16   4       43.72       89.74      3.55 o 
  -4  16   4     3217.14     2933.11     44.77 o 
  -2  16   4     1536.71     1497.71     19.18 o 
   0  16   4      276.91      293.53      5.64 o 
   2  16   4     1281.64     1275.02     16.78 o 
   4  16   4     1808.79     1770.78     26.46 o 
   6  16   4     1146.58     1174.65     24.91 o 
   8  16   4      111.50      101.22      6.95 o 
 -13  17   4      437.46      442.99     10.06 o 
 -11  17   4      756.80      748.94     20.65 o 
  -9  17   4      898.11      906.66     15.14 o 
  -7  17   4     1530.47     1593.00     23.08 o 
  -5  17   4      888.39      868.82     14.81 o 
  -3  17   4      104.11      102.77      4.28 o 
  -1  17   4     1904.90     1949.10     29.30 o 
   1  17   4      387.43      382.29      6.74 o 
   3  17   4     2025.87     2030.54     25.72 o 
   5  17   4     1432.73     1425.09     28.97 o 
   7  17   4        7.94        9.86      4.54 o 
 -12  18   4       42.86       56.51      4.31 o 
 -10  18   4     1248.90     1341.38     30.22 o 
  -8  18   4      185.91      179.82      5.35 o 
  -6  18   4      625.62      628.16     11.02 o 
  -4  18   4     1948.45     1884.13     27.67 o 
  -2  18   4      527.80      530.08     12.27 o 
   0  18   4     1224.98     1168.57     18.13 o 
   2  18   4      453.54      491.46      8.08 o 
   4  18   4      148.80      160.05      5.88 o 
   6  18   4      253.77      258.52      9.57 o 
   8  18   4     1429.02     1470.06     34.29 o 
 -11  19   4     1005.85     1097.27     31.23 o 
  -9  19   4     1320.28     1318.53     40.74 o 
  -7  19   4     1287.24     1254.48     19.34 o 
  -5  19   4      340.65      352.42      7.66 o 
  -3  19   4     1704.08     1680.03     25.07 o 
  -1  19   4      496.26      494.29     11.84 o 
   1  19   4     3686.98     3798.75     46.26 o 
   3  19   4      779.12      780.56     11.64 o 
   5  19   4       54.48       55.57      4.04 o 
   7  19   4     1129.29     1097.99     24.16 o 
 -10  20   4        1.41        4.07      5.43 o 
  -8  20   4      143.21      129.58      6.59 o 
  -6  20   4      149.48      130.23      4.89 o 
  -4  20   4     1013.19      918.81     15.07 o 
  -2  20   4      339.68      337.29      7.53 o 
   0  20   4      707.84      715.43     12.56 o 
   2  20   4      669.13      675.84     10.47 o 
   4  20   4       12.48       21.34      4.59 o 
   6  20   4     1139.36     1144.91     24.84 o 
  -9  21   4      496.60      494.40     12.66 o 
  -7  21   4      472.46      487.94     10.50 o 
  -5  21   4     1252.48     1192.09     18.85 o 
  -3  21   4     2031.44     1994.45     29.58 o 
  -1  21   4      225.84      226.17      6.50 o 
   1  21   4     1635.11     1675.27     33.73 o 
   3  21   4      543.22      590.72      9.85 o 
   5  21   4      142.72      138.79      9.51 o 
  -8  22   4      147.05      126.81      5.32 o 
  -6  22   4       56.17       50.85      3.78 o 
  -4  22   4      420.75      430.80      8.95 o 
  -2  22   4      304.29      259.28     10.27 o 
   0  22   4      119.68      106.68      4.93 o 
   2  22   4      327.26      322.07      8.02 o 
   4  22   4       27.01       30.58      5.02 o 
  -9  23   4       93.77       74.69      7.47 o 
  -7  23   4      487.59      486.93     13.58 o 
  -5  23   4     1042.61      982.37     16.38 o 
  -3  23   4     3130.98     3169.63     45.43 o 
  -1  23   4       18.40       11.92      3.29 o 
   1  23   4     1671.29     1683.20     25.85 o 
   3  23   4       87.64       84.03      4.76 o 
   5  23   4      773.32      796.47     28.52 o 
  -8  24   4        5.83        5.59      4.06 o 
  -6  24   4      481.76      473.99      9.86 o 
  -4  24   4     2042.01     2049.17     30.66 o 
  -2  24   4       98.07       84.97      4.49 o 
   0  24   4      221.77      227.82      7.14 o 
   2  24   4      548.38      529.91     10.88 o 
   4  24   4       20.77       25.67      7.47 o 
  -7  25   4     2840.26     2974.53     51.05 o 
  -5  25   4      291.81      278.10      7.66 o 
  -3  25   4        4.75       31.30     18.74 o 
  -1  25   4      610.30      593.65     11.58 o 
   1  25   4      273.97      286.49      8.02 o 
   3  25   4      408.72      416.36     10.00 o 
  -6  26   4      132.31      122.09      7.15 o 
  -4  26   4      268.71      241.68     15.28 o 
  -2  26   4      870.99      897.66     15.86 o 
   0  26   4      504.57      524.59     11.18 o 
  -3  27   4      170.56      176.49      8.16 o 
 -17   1   5       99.13       91.16      4.49 o 
 -15   1   5     1186.89     1106.74     15.95 o 
 -13   1   5      422.73      451.38      7.81 o 
 -11   1   5     2934.76     2804.18     34.95 o 
  -9   1   5     5206.33     4986.66     47.94 o 
  -7   1   5     7471.55     7345.87     64.84 o 
  -5   1   5     4694.99     4479.77     51.42 o 
  -3   1   5     3422.83     3289.85     32.18 o 
  -1   1   5     4809.23     4873.36     49.06 o 
   1   1   5     2146.67     2074.07     20.93 o 
   3   1   5     6106.30     6465.34     98.83 o 
   5   1   5     5911.97     5910.03     73.71 o 
   7   1   5       66.92       65.00      3.65 o 
   9   1   5     1154.87     1156.67     23.28 o 
 -16   2   5      132.67      134.05      5.25 o 
 -14   2   5        5.14        5.08      2.62 o 
 -12   2   5       34.68       51.33      2.79 o 
 -10   2   5     1544.97     1421.34     16.37 o 
  -8   2   5      756.94      752.97      8.20 o 
  -6   2   5     1594.15     1541.22     15.45 o 
  -4   2   5       22.87       44.68      1.77 o 
  -2   2   5       70.17       58.78      4.61 o 
   0   2   5       20.56       17.12      1.32 o 
   2   2   5     2881.42     3208.88     31.90 o 
   4   2   5      682.43      649.21      6.89 o 
   6   2   5      176.49      194.23      5.74 o 
   8   2   5      933.67      979.42     16.57 o 
  10   2   5       27.47       29.88      7.47 o 
 -17   3   5      936.19     1005.58     15.44 o 
 -15   3   5      418.87      388.07      7.72 o 
 -13   3   5       50.72       69.43      6.37 o 
 -11   3   5     1842.26     1670.33     21.72 o 
  -9   3   5     3345.20     3311.90     38.32 o 
  -7   3   5      478.32      428.98      5.11 o 
  -5   3   5      375.63      275.14      3.63 o 
  -3   3   5    10243.85    10470.15     99.50 o 
  -1   3   5     4119.84     4112.86     40.84 o 
   1   3   5     3285.16     3499.80     34.62 o 
   3   3   5       69.47       92.09      2.93 o 
   5   3   5     1621.05     1682.78     25.83 o 
   7   3   5     1337.70     1391.97     22.19 o 
   9   3   5      446.72      458.62     15.96 o 
 -16   4   5      174.48      183.04      5.77 o 
 -14   4   5       81.31       93.01      4.12 o 
 -12   4   5     2646.97     2460.09     36.95 o 
 -10   4   5     1154.73     1137.30     15.19 o 
  -8   4   5     4879.14     5096.07     48.96 o 
  -6   4   5     1586.87     1398.35     14.15 o 
  -4   4   5     1999.07     1877.53     19.08 o 
  -2   4   5     6604.63     6639.64     65.25 o 
   0   4   5      381.22      321.09      6.77 o 
   2   4   5     3964.93     4130.16     44.13 o 
   4   4   5     1601.95     1596.21     17.93 o 
   6   4   5     1329.77     1350.04     23.33 o 
   8   4   5      126.82      139.71      6.95 o 
  10   4   5      619.30      636.91     22.41 o 
 -15   5   5      108.16      105.19      4.62 o 
 -13   5   5      962.32      936.22     13.57 o 
 -11   5   5     1028.49     1005.89     13.83 o 
  -9   5   5       62.04       44.37      1.65 o 
  -7   5   5      238.80      358.02      4.55 o 
  -5   5   5     1935.51     2001.21     19.83 o 
  -3   5   5     3902.53     3906.53     37.89 o 
  -1   5   5      927.15      905.71     13.42 o 
   1   5   5      545.59      588.25      7.44 o 
   3   5   5      304.90      327.14      5.11 o 
   5   5   5      561.32      605.88     11.08 o 
   7   5   5       67.84       65.57      4.80 o 
   9   5   5      307.33      287.39      9.83 o 
 -16   6   5     1250.01     1296.70     18.67 o 
 -14   6   5     1950.26     1981.43     26.05 o 
 -12   6   5     3221.60     3079.91     46.55 o 
 -10   6   5       32.67       31.59      1.89 o 
  -8   6   5     6293.56     6295.46     60.35 o 
  -6   6   5     8152.20     8479.35     80.86 o 
  -4   6   5     4058.55     3887.00     37.49 o 
  -2   6   5     5257.43     5149.26     72.07 o 
   0   6   5     4497.59     4353.71     53.31 o 
   2   6   5     7599.55     7834.69     82.77 o 
   4   6   5      363.05      335.72      7.36 o 
   6   6   5     2139.44     2151.91     60.43 o 
   8   6   5      453.98      463.25     12.46 o 
  10   6   5     1894.12     1989.74     39.34 o 
 -15   7   5       83.91       85.68      4.05 o 
 -13   7   5       46.79       44.06      3.06 o 
 -11   7   5       17.35       14.27      2.38 o 
  -9   7   5      241.27      230.92      3.74 o 
  -7   7   5        3.84        2.26      1.22 o 
  -5   7   5       99.63      103.18      2.73 o 
  -3   7   5      252.21      289.54      4.41 o 
  -1   7   5     4710.97     4962.73     52.91 o 
   1   7   5        0.03        8.97      1.89 o 
   3   7   5     1223.12     1293.26     14.90 o 
   5   7   5      264.55      275.17      8.87 o 
   7   7   5      153.70      159.27      7.15 o 
   9   7   5        0.49       -0.48      4.06 o 
 -16   8   5     1500.87     1581.23     35.73 o 
 -14   8   5      663.29      641.79     10.52 o 
 -12   8   5     2289.63     2298.26     29.36 o 
 -10   8   5      887.93      879.75     10.92 o 
  -8   8   5      200.95      214.68      4.10 o 
  -6   8   5     7737.74     8045.14     76.82 o 
  -4   8   5     8684.41     8657.86     82.58 o 
  -2   8   5     2029.74     1824.10     20.27 o 
   0   8   5     1671.74     1722.83     29.93 o 
   2   8   5     5975.25     5986.92     70.99 o 
   4   8   5      336.33      304.56      5.70 o 
   6   8   5     1254.01     1318.65     44.47 o 
   8   8   5      350.18      359.30     11.01 o 
  10   8   5      805.98      809.76     19.67 o 
 -15   9   5      262.69      280.92      8.37 o 
 -13   9   5      474.08      461.29      8.23 o 
 -11   9   5      252.72      243.30      5.42 o 
  -9   9   5        2.92        5.40      1.62 o 
  -7   9   5      292.98      276.88      3.99 o 
  -5   9   5      231.36      182.95      3.01 o 
  -3   9   5     1006.59      865.96     10.41 o 
  -1   9   5     4329.45     4518.35     48.38 o 
   1   9   5      140.77      127.44      3.72 o 
   3   9   5       78.86       78.33      3.21 o 
   5   9   5      259.57      288.59      9.12 o 
   7   9   5      301.24      310.29     16.30 o 
   9   9   5      233.04      238.34      9.60 o 
 -16  10   5      604.42      624.85     12.67 o 
 -14  10   5      322.12      315.20      7.84 o 
 -12  10   5      652.66      670.17     11.17 o 
 -10  10   5       99.59      111.02      3.70 o 
  -8  10   5     2128.97     2157.33     21.57 o 
  -6  10   5     3192.68     3009.29     29.41 o 
  -4  10   5      881.00      865.57     12.45 o 
  -2  10   5      969.42     1033.75     12.09 o 
   0  10   5      644.36      558.65      8.36 o 
   2  10   5     3586.78     3573.15     43.06 o 
   4  10   5      255.64      295.91      6.78 o 
   6  10   5     1100.75     1054.55     22.50 o 
   8  10   5       21.04       25.04      6.79 o 
 -15  11   5      697.21      697.19     13.46 o 
 -13  11   5      363.87      371.91      8.49 o 
 -11  11   5     2347.14     2391.74     30.38 o 
  -9  11   5     1413.44     1380.33     14.38 o 
  -7  11   5      667.17      656.47      7.55 o 
  -5  11   5     1414.19     1451.88     16.36 o 
  -3  11   5     4347.87     4150.12     44.81 o 
  -1  11   5     8987.91     8916.75    127.03 o 
   1  11   5     1018.81      969.19     13.15 o 
   3  11   5       10.58        7.30      1.99 o 
   5  11   5     1897.49     1816.89     35.23 o 
   7  11   5     1025.96     1079.70     23.25 o 
   9  11   5      386.79      405.16     12.46 o 
 -14  12   5       46.82       37.62      4.04 o 
 -12  12   5      817.64      840.30     14.63 o 
 -10  12   5       39.15       46.96      3.43 o 
  -8  12   5     3150.03     3051.05     30.06 o 
  -6  12   5      983.95      993.78     11.69 o 
  -4  12   5       20.46       25.53      1.81 o 
  -2  12   5       45.70       37.84      2.19 o 
   0  12   5       88.72       95.77      3.50 o 
   2  12   5     4278.35     4336.74     52.06 o 
   4  12   5        3.63       11.62      3.86 o 
   6  12   5      489.40      487.21     20.71 o 
   8  12   5        9.10        3.14      4.54 o 
 -15  13   5      189.55      167.40      6.79 o 
 -13  13   5      524.39      533.83     10.71 o 
 -11  13   5     2710.45     2731.98     39.70 o 
  -9  13   5     2032.27     1990.35     22.59 o 
  -7  13   5     1210.71     1420.25     16.18 o 
  -5  13   5     3317.26     3114.59     31.17 o 
  -3  13   5     3715.21     3697.37     44.58 o 
  -1  13   5      333.29      356.76      6.21 o 
   1  13   5     5240.94     5137.96     61.29 o 
   3  13   5      940.89      913.08     12.80 o 
   5  13   5     1338.81     1279.95     26.35 o 
   7  13   5      860.32      837.44     34.29 o 
   9  13   5      295.92      288.58     16.30 o 
 -14  14   5      156.36      149.15      6.13 o 
 -12  14   5       60.80       66.13      4.38 o 
 -10  14   5      277.74      284.62      5.93 o 
  -8  14   5       48.94       33.89      2.34 o 
  -6  14   5      197.75      189.60      4.30 o 
  -4  14   5       40.79       56.03      2.18 o 
  -2  14   5      464.69      424.48      6.99 o 
   0  14   5      257.66      254.52      5.33 o 
   2  14   5      166.40      147.83      4.30 o 
   4  14   5       18.18       16.93      3.09 o 
   6  14   5       24.38       24.38      4.54 o 
   8  14   5       72.14       55.75      5.99 o 
 -13  15   5       14.54       16.07      3.53 o 
 -11  15   5      701.07      761.46     13.46 o 
  -9  15   5     3955.33     4014.76     47.67 o 
  -7  15   5     2265.31     2244.27     27.36 o 
  -5  15   5       87.53      109.85      3.62 o 
  -3  15   5     1969.34     1855.17     23.38 o 
  -1  15   5     1328.02     1311.16     18.33 o 
   1  15   5     1332.58     1345.47     17.81 o 
   3  15   5      567.49      555.00      8.90 o 
   5  15   5     2340.18     2226.22     42.87 o 
   7  15   5      410.49      445.35     12.86 o 
 -14  16   5       73.12       82.12      4.95 o 
 -12  16   5      143.09      144.51      6.00 o 
 -10  16   5      382.11      376.62      8.10 o 
  -8  16   5     1247.85     1221.13     23.78 o 
  -6  16   5      135.23      156.14      5.16 o 
  -4  16   5      890.65      799.10     12.94 o 
  -2  16   5       96.94      104.73      3.71 o 
   0  16   5      206.80      198.03      4.70 o 
   2  16   5      473.78      487.23      8.72 o 
   4  16   5      728.63      748.34     13.32 o 
   6  16   5      534.75      538.03     14.31 o 
 -13  17   5      160.07      136.01      7.43 o 
 -11  17   5      743.71      767.92     35.65 o 
  -9  17   5      455.70      480.23      9.12 o 
  -7  17   5      801.44      794.24     11.54 o 
  -5  17   5     1510.12     1482.62     33.05 o 
  -3  17   5      914.40      831.16     11.90 o 
  -1  17   5     1041.38     1041.26     14.33 o 
   1  17   5       81.62       88.32      3.67 o 
   3  17   5     1208.13     1236.73     16.86 o 
   5  17   5     1506.75     1515.69     30.90 o 
   7  17   5        9.35        7.18      5.02 o 
 -12  18   5       84.12       64.38      5.28 o 
 -10  18   5     2130.94     2337.54     41.76 o 
  -8  18   5     1012.78     1029.18     14.35 o 
  -6  18   5     1096.68     1036.42     16.58 o 
  -4  18   5      828.14      858.07     16.85 o 
  -2  18   5      452.35      474.08      7.93 o 
   0  18   5     1396.13     1369.39     18.24 o 
   2  18   5     1861.42     1886.43     24.39 o 
   4  18   5      369.09      371.24      8.65 o 
   6  18   5      208.61      182.09      8.80 o 
 -11  19   5      237.54      234.94     12.22 o 
  -9  19   5      108.37      113.79      4.46 o 
  -7  19   5      160.74      161.96      8.73 o 
  -5  19   5      191.50      169.84      5.32 o 
  -3  19   5     1180.21     1112.62     17.77 o 
  -1  19   5      840.22      858.40     12.39 o 
   1  19   5      163.17      158.52      4.85 o 
   3  19   5       16.21       23.38      2.93 o 
   5  19   5      251.59      268.21     10.05 o 
 -12  20   5      662.19      691.91     23.09 o 
 -10  20   5      366.59      368.05      8.72 o 
  -8  20   5      532.09      498.60      9.84 o 
  -6  20   5      835.21      823.45     13.88 o 
  -4  20   5      939.30      951.54     15.69 o 
  -2  20   5     1600.98     1580.94     24.12 o 
   0  20   5      444.23      444.54      7.93 o 
   2  20   5     1008.65      987.57     14.25 o 
   4  20   5      653.92      668.97     16.77 o 
 -11  21   5      109.01      137.46      8.83 o 
  -9  21   5        0.11       -0.84      3.80 o 
  -7  21   5      238.13      237.65      6.74 o 
  -5  21   5       60.33       60.47      3.74 o 
  -3  21   5      186.27      187.71      6.11 o 
  -1  21   5       83.72       92.41      4.56 o 
   1  21   5       14.45        9.98      3.25 o 
   3  21   5      764.99      762.46     14.41 o 
   5  21   5       78.67       77.24      6.19 o 
 -10  22   5        8.65        1.40      6.45 o 
  -8  22   5      669.22      665.96     12.21 o 
  -6  22   5      626.52      595.99     11.42 o 
  -4  22   5      638.61      606.58     11.42 o 
  -2  22   5     2028.68     2062.39     30.92 o 
   0  22   5      493.69      491.16     10.25 o 
   2  22   5      498.30      512.80     10.58 o 
   4  22   5       32.72       34.37      4.28 o 
  -9  23   5      145.37      167.46      6.35 o 
  -7  23   5      196.05      167.40      6.25 o 
  -5  23   5      246.71      246.03      6.87 o 
  -3  23   5      764.98      783.09     17.81 o 
  -1  23   5       51.69       40.50      4.04 o 
   1  23   5      258.97      271.38      9.50 o 
   3  23   5      353.07      335.27     13.41 o 
  -8  24   5      563.72      598.62     16.39 o 
  -6  24   5     1363.76     1358.19     21.81 o 
  -4  24   5      533.22      496.63     10.53 o 
  -2  24   5      155.90      164.20      6.20 o 
   0  24   5      275.14      293.54      8.02 o 
   2  24   5     1330.16     1359.14     22.16 o 
  -7  25   5      509.66      560.74     11.58 o 
  -5  25   5      229.52      226.00      7.08 o 
  -3  25   5     1030.05      996.33     17.14 o 
  -1  25   5      356.30      376.53      9.21 o 
   1  25   5      154.72      174.13      6.74 o 
  -4  26   5       81.89       74.45      5.07 o 
  -2  26   5       41.46       35.05      4.43 o 
 -16   0   6       40.70       25.07      4.54 o 
 -14   0   6      666.66      682.62     15.12 o 
 -12   0   6      413.21      443.70     10.79 o 
 -10   0   6     7334.86     6881.82     92.20 o 
  -8   0   6     7292.67     7567.43    103.42 o 
  -6   0   6     2513.80     2301.11     32.51 o 
  -4   0   6    10040.02    10139.53    170.57 o 
  -2   0   6     1171.11     1115.52     22.27 o 
   0   0   6     3638.91     3948.76     47.13 o 
   2   0   6     1989.33     1961.22     28.16 o 
   4   0   6     3984.73     4186.75    102.53 o 
   6   0   6     3281.54     3272.13     82.16 o 
   8   0   6       79.79       90.99      8.15 o 
 -17   1   6      479.35      483.90      9.42 o 
 -15   1   6       44.26       44.62      3.30 o 
 -13   1   6      267.25      239.64      5.88 o 
 -11   1   6        0.72        5.04      2.34 o 
  -9   1   6       30.96       24.89      1.62 o 
  -7   1   6      686.26      664.55      6.87 o 
  -5   1   6      376.97      358.61      5.63 o 
  -3   1   6        9.03       11.31      1.01 o 
  -1   1   6        1.93        2.08      1.05 o 
   1   1   6      102.43      121.09      2.74 o 
   3   1   6      769.72      807.85     13.50 o 
   5   1   6      156.90      183.25      6.95 o 
   7   1   6       26.28       21.39      4.32 o 
   9   1   6       14.94        4.07      6.11 o 
 -16   2   6      699.16      689.65     11.37 o 
 -14   2   6     1340.13     1260.96     17.48 o 
 -12   2   6       96.79      138.77      4.23 o 
 -10   2   6     3639.92     3383.14     33.13 o 
  -8   2   6     3483.63     3500.24     34.11 o 
  -6   2   6     2931.09     2863.58     30.76 o 
  -4   2   6     1977.71     1984.26     19.69 o 
  -2   2   6     5135.57     5130.40     55.46 o 
   0   2   6      646.14      591.68      9.98 o 
   2   2   6     3884.54     4031.47     43.37 o 
   4   2   6     1886.88     1963.20     29.76 o 
   6   2   6      217.70      228.64     10.86 o 
   8   2   6     1004.86     1015.11     30.56 o 
 -17   3   6       14.27       12.22      3.40 o 
 -15   3   6      493.61      501.39      8.99 o 
 -13   3   6      179.30      173.35      4.83 o 
 -11   3   6        7.32        6.96      2.04 o 
  -9   3   6     5625.46     5425.84     52.32 o 
  -7   3   6     1584.98     1668.24     16.87 o 
  -5   3   6        7.84       27.93      2.91 o 
  -3   3   6     5410.40     5768.81     61.80 o 
  -1   3   6       96.05      152.96      2.70 o 
   1   3   6     1846.99     1954.33     21.71 o 
   3   3   6      925.79      936.98     12.23 o 
   5   3   6      460.16      508.22     10.06 o 
   7   3   6      374.80      389.07     15.62 o 
   9   3   6      353.09      361.23     16.30 o 
 -16   4   6      117.01      113.03      4.89 o 
 -14   4   6      213.10      237.24      5.76 o 
 -12   4   6     1987.95     1896.69     32.34 o 
 -10   4   6      368.96      355.43      4.95 o 
  -8   4   6      148.19      157.73      3.12 o 
  -6   4   6       72.75       36.72      1.55 o 
  -4   4   6     1211.95     1231.46     28.46 o 
  -2   4   6     6569.24     6563.97     77.08 o 
   0   4   6     1877.79     1937.83     24.51 o 
   2   4   6      136.05      151.74      3.56 o 
   4   4   6      109.57      120.32      6.91 o 
   6   4   6     1759.06     1796.75     34.75 o 
   8   4   6       10.82       19.01      6.79 o 
 -15   5   6     1043.90     1052.77     19.31 o 
 -13   5   6      949.30      983.70     14.17 o 
 -11   5   6     3733.08     3607.94     44.62 o 
  -9   5   6       16.77       22.34      1.63 o 
  -7   5   6    10304.38    10645.08    101.33 o 
  -5   5   6     2112.65     1926.27     19.22 o 
  -3   5   6     3505.29     3499.67     38.15 o 
  -1   5   6     1579.23     1513.31     15.69 o 
   1   5   6     5604.88     5836.94     62.05 o 
   3   5   6     1938.70     1890.24     23.64 o 
   5   5   6       65.60       71.43      5.77 o 
   7   5   6     2806.73     2835.82     52.97 o 
   9   5   6       98.91      118.15     10.19 o 
 -16   6   6      126.48      150.32      6.10 o 
 -14   6   6       12.40       14.01      2.79 o 
 -12   6   6      627.59      606.65      9.59 o 
 -10   6   6     2115.52     2104.36     26.33 o 
  -8   6   6     3448.20     3488.84     38.23 o 
  -6   6   6      192.07      179.36      3.10 o 
  -4   6   6     1109.56     1141.09     13.13 o 
  -2   6   6     1330.90     1224.33     14.16 o 
   0   6   6      643.39      720.06      9.02 o 
   2   6   6      518.17      522.78      7.53 o 
   4   6   6      153.62      139.92     19.35 o 
   6   6   6       53.88       55.81      5.09 o 
   8   6   6      149.75      162.62      8.16 o 
 -15   7   6     1476.28     1550.17     21.30 o 
 -13   7   6     1687.02     1624.27     21.64 o 
 -11   7   6     2505.19     2489.16     33.22 o 
  -9   7   6      366.18      417.25      7.74 o 
  -7   7   6     4333.48     4406.78     42.74 o 
  -5   7   6     3721.84     3548.58     46.11 o 
  -3   7   6     7728.37     7876.63     85.33 o 
  -1   7   6      868.14      704.18      8.89 o 
   1   7   6     6493.51     6649.42     70.57 o 
   3   7   6     1470.42     1496.83     22.74 o 
   5   7   6      910.66      912.08     19.67 o 
   7   7   6       96.17      107.18      6.95 o 
   9   7   6      879.44      927.44     21.59 o 
 -16   8   6       99.45      123.19      6.13 o 
 -14   8   6        0.54        4.75      3.33 o 
 -12   8   6       12.98       10.91      2.53 o 
 -10   8   6      463.38      446.57      5.83 o 
  -8   8   6       22.06       26.76      2.37 o 
  -6   8   6      140.19      151.85      3.64 o 
  -4   8   6      219.71      237.08      4.27 o 
  -2   8   6     1943.17     1889.04     19.37 o 
   0   8   6      693.30      747.83     12.25 o 
   2   8   6      262.20      290.99      5.53 o 
   4   8   6       30.66       30.77      9.17 o 
   6   8   6       15.94       13.22      4.06 o 
   8   8   6       66.33       58.59      5.76 o 
 -15   9   6     1582.19     1656.95     26.13 o 
 -13   9   6      111.84      100.79      4.23 o 
 -11   9   6     1358.64     1371.50     20.39 o 
  -9   9   6       46.42       46.85      2.31 o 
  -7   9   6     7677.05     7872.94     75.38 o 
  -5   9   6     1035.60     1039.88     12.17 o 
  -3   9   6       46.78       33.62      2.00 o 
  -1   9   6     5529.31     5560.18     62.01 o 
   1   9   6     2875.64     2880.14     35.27 o 
   3   9   6      190.53      183.14      4.70 o 
   5   9   6      824.67      795.95     24.44 o 
   7   9   6      190.91      205.90      8.60 o 
 -16  10   6      112.78      106.10      5.49 o 
 -14  10   6      866.39      878.82     15.54 o 
 -12  10   6     1676.33     1659.03     31.56 o 
 -10  10   6      357.73      348.76      5.42 o 
  -8  10   6       32.66       33.51      1.74 o 
  -6  10   6     1793.43     1740.67     19.65 o 
  -4  10   6     2244.98     2213.26     27.17 o 
  -2  10   6      294.07      270.22      5.14 o 
   0  10   6     6723.00     6862.08     93.90 o 
   2  10   6       43.29       41.40      2.59 o 
   4  10   6       25.39       17.38      3.75 o 
   6  10   6     1042.58     1027.62     33.27 o 
   8  10   6      278.76      291.88     11.20 o 
 -15  11   6       47.56       44.29      4.17 o 
 -13  11   6      193.37      188.91      6.25 o 
 -11  11   6     1030.60     1045.29     14.68 o 
  -9  11   6        7.26        5.78      1.51 o 
  -7  11   6     3416.53     3429.54     36.95 o 
  -5  11   6      857.37      831.09     10.35 o 
  -3  11   6     1306.11     1253.79     14.82 o 
  -1  11   6      967.68      924.11     12.66 o 
   1  11   6     2998.09     2991.56     37.89 o 
   3  11   6     1276.77     1250.05     16.75 o 
   5  11   6      104.37      119.58      9.51 o 
   7  11   6       93.09       92.54      6.47 o 
 -14  12   6       85.85       75.13      4.56 o 
 -12  12   6     1387.98     1389.82     21.81 o 
 -10  12   6     4576.42     4658.30     45.50 o 
  -8  12   6      104.93      107.18      3.68 o 
  -6  12   6     1937.97     2017.28     20.80 o 
  -4  12   6     2165.71     1909.31     25.79 o 
  -2  12   6     7750.44     7695.69     98.55 o 
   0  12   6     1228.87     1197.30     16.04 o 
   2  12   6       60.70       59.90      3.00 o 
   4  12   6     2184.69     2137.09     40.95 o 
   6  12   6     1132.35     1149.09     24.91 o 
   8  12   6      299.04      325.24     16.98 o 
 -15  13   6       44.94       42.37      4.31 o 
 -13  13   6        1.12        1.91      2.99 o 
 -11  13   6      316.37      329.20     13.58 o 
  -9  13   6        2.15       -0.14      1.89 o 
  -7  13   6     2419.87     2141.30     23.70 o 
  -5  13   6      162.13      108.46      3.71 o 
  -3  13   6      622.86      584.77     13.37 o 
  -1  13   6       50.49       47.24      3.75 o 
   1  13   6       54.51       50.71      2.79 o 
   3  13   6      291.68      284.42      5.94 o 
   5  13   6        9.17        8.49      4.32 o 
   7  13   6      579.67      625.91     22.75 o 
 -14  14   6      169.48      167.18      6.53 o 
 -12  14   6     1301.73     1262.25     24.95 o 
 -10  14   6      674.87      697.48     12.45 o 
  -8  14   6     2830.57     2749.66     30.13 o 
  -6  14   6     2150.51     2370.50     29.71 o 
  -4  14   6      836.56      720.86      9.37 o 
  -2  14   6     1877.63     1835.59     23.31 o 
   0  14   6      687.37      713.54     14.31 o 
   2  14   6      880.59      829.03     12.12 o 
   4  14   6     1450.26     1377.36     28.28 o 
   6  14   6     1537.51     1511.01     31.38 o 
 -13  15   6       49.93       52.64      5.28 o 
 -11  15   6      913.10      955.62     19.69 o 
  -9  15   6      134.85      148.66      4.39 o 
  -7  15   6      366.05      354.84      5.85 o 
  -5  15   6      615.29      588.99      8.09 o 
  -3  15   6      490.83      475.25      7.83 o 
  -1  15   6      594.45      596.45      9.19 o 
   1  15   6        3.83       12.32      2.58 o 
   3  15   6       81.19       85.44      3.57 o 
   5  15   6       88.21       80.04      5.99 o 
   7  15   6       67.94       69.94      9.51 o 
 -14  16   6      261.76      265.93      9.83 o 
 -12  16   6       35.59       47.33      4.80 o 
 -10  16   6     2428.63     2586.54     31.83 o 
  -8  16   6     1284.95     1275.93     19.15 o 
  -6  16   6     1023.47      949.79     13.35 o 
  -4  16   6      578.35      543.53      8.62 o 
  -2  16   6      794.24      787.51     11.39 o 
   0  16   6      319.16      325.61      6.31 o 
   2  16   6     1345.32     1335.49     18.04 o 
   4  16   6      936.86      895.43     20.10 o 
   6  16   6      134.07      131.73      8.12 o 
 -13  17   6      132.59      133.25      7.68 o 
 -11  17   6       40.50       50.93      7.47 o 
  -9  17   6     1886.61     1870.43     27.13 o 
  -7  17   6     1534.82     1554.15     24.03 o 
  -5  17   6      346.96      341.25      6.57 o 
  -3  17   6      574.21      572.57     10.09 o 
  -1  17   6      313.19      323.48      6.41 o 
   1  17   6      794.88      792.21     11.90 o 
   3  17   6      591.23      613.74     10.00 o 
   5  17   6      555.20      541.40     14.86 o 
 -12  18   6      133.70      131.05     10.19 o 
 -10  18   6      886.67      923.43     14.98 o 
  -8  18   6      443.32      421.63      8.91 o 
  -6  18   6        4.45        4.10      2.86 o 
  -4  18   6     1831.28     1719.94     22.35 o 
  -2  18   6      778.59      747.46     11.21 o 
   0  18   6      595.94      598.32      9.61 o 
   2  18   6       96.60       94.07      4.13 o 
   4  18   6      360.02      399.71     12.18 o 
 -11  19   6      343.67      302.16     13.58 o 
  -9  19   6      516.11      532.15      9.08 o 
  -7  19   6      932.34      966.46     16.19 o 
  -5  19   6     1053.38     1033.47     19.85 o 
  -3  19   6     1155.98     1161.59     22.84 o 
  -1  19   6      881.70      855.33     12.58 o 
   1  19   6      174.68      174.63      5.24 o 
   3  19   6     1008.59     1028.99     17.50 o 
   5  19   6      576.47      566.29     27.50 o 
 -10  20   6      122.46      137.35      6.61 o 
  -8  20   6        3.01        3.29      3.09 o 
  -6  20   6        4.80       -0.76      3.06 o 
  -4  20   6       57.58       40.66      3.48 o 
  -2  20   6      975.44     1000.99     16.58 o 
   0  20   6        3.47        5.59      3.08 o 
   2  20   6       62.30       65.97      3.77 o 
   4  20   6        0.49       -4.50      4.75 o 
 -11  21   6      320.59      343.55     15.62 o 
  -9  21   6      599.79      607.04     11.51 o 
  -7  21   6      294.25      282.51      7.39 o 
  -5  21   6      168.70      154.47      6.00 o 
  -3  21   6     2973.53     3051.91     44.12 o 
  -1  21   6      114.76      110.81      5.38 o 
   1  21   6     1433.83     1367.98     18.98 o 
   3  21   6      136.60      119.95      6.08 o 
 -10  22   6        0.56       -3.40      4.24 o 
  -8  22   6      431.18      439.00      9.60 o 
  -6  22   6      174.28      150.34      5.95 o 
  -4  22   6       12.66       17.03      3.48 o 
  -2  22   6       68.98       64.48      4.43 o 
   0  22   6       38.98       29.73      3.74 o 
   2  22   6      794.06      775.33     12.30 o 
  -9  23   6       32.28       47.49      4.53 o 
  -7  23   6     1879.63     1921.12     29.34 o 
  -5  23   6      379.99      384.25     12.98 o 
  -3  23   6      510.91      500.06     10.79 o 
  -1  23   6      251.29      253.32      7.39 o 
   1  23   6     1398.16     1372.40     22.07 o 
  -6  24   6       14.19       12.20      4.04 o 
  -4  24   6      215.77      207.30      6.97 o 
  -2  24   6      934.81      935.26     16.60 o 
   0  24   6      195.49      225.00      7.37 o 
  -5  25   6      250.61      237.59      7.63 o 
  -3  25   6      252.47      255.45      7.93 o 
 -17   1   7      438.40      428.62      8.83 o 
 -15   1   7      803.13      751.87     13.98 o 
 -13   1   7      175.35      203.03      5.17 o 
 -11   1   7     1698.29     1677.85     17.15 o 
  -9   1   7     5923.28     5798.23     55.91 o 
  -7   1   7     4239.16     4265.63     41.45 o 
  -5   1   7     1992.47     1926.40     17.82 o 
  -3   1   7     2985.61     2928.56     29.34 o 
  -1   1   7     3566.65     3674.10     31.85 o 
   1   1   7      714.27      717.25      8.27 o 
   3   1   7     1964.18     2042.01     26.17 o 
   5   1   7     2820.69     2787.45     51.94 o 
   7   1   7       52.76       68.46      7.81 o 
 -16   2   7        2.28       -0.51      3.06 o 
 -14   2   7       10.54       14.62      2.62 o 
 -12   2   7      227.81      236.60      5.34 o 
 -10   2   7       23.00       29.72      1.83 o 
  -8   2   7      685.45      658.34      7.69 o 
  -6   2   7     1334.41     1255.64     13.08 o 
  -4   2   7      621.48      557.22      7.37 o 
  -2   2   7      128.27      133.44      3.80 o 
   0   2   7       23.81       31.44      1.93 o 
   2   2   7        2.47        4.56      1.64 o 
   4   2   7      510.68      547.09     12.72 o 
   6   2   7      912.04      951.06     27.50 o 
   8   2   7       40.34       29.20      7.47 o 
 -15   3   7      300.23      281.73      6.53 o 
 -13   3   7      541.12      590.76      9.50 o 
 -11   3   7     4174.23     4072.95     39.77 o 
  -9   3   7        9.21       16.42      2.85 o 
  -7   3   7      601.09      585.66      6.92 o 
  -5   3   7     3289.87     3282.12     32.14 o 
  -3   3   7     1704.24     1605.18     18.34 o 
  -1   3   7     1943.00     1993.98     22.33 o 
   1   3   7      284.03      288.78      5.06 o 
   3   3   7      812.18      840.68      9.59 o 
   5   3   7      654.21      685.62     15.60 o 
   7   3   7      251.78      262.10     13.58 o 
 -16   4   7      676.56      701.91     11.69 o 
 -14   4   7     1376.08     1284.77     17.90 o 
 -12   4   7      598.71      611.33      9.67 o 
 -10   4   7       62.45       70.77      2.46 o 
  -8   4   7     2742.94     2722.67     29.68 o 
  -6   4   7     6132.46     6062.48     59.56 o 
  -4   4   7      262.70      210.09      4.58 o 
  -2   4   7     2039.14     2105.21     23.52 o 
   0   4   7      175.89      171.33      3.79 o 
   2   4   7     2534.38     2629.10     30.62 o 
   4   4   7      850.52      893.62     15.40 o 
   6   4   7      200.58      213.21     12.22 o 
   8   4   7      344.59      365.98     16.98 o 
 -15   5   7      625.61      626.32     10.52 o 
 -13   5   7      114.25      131.01      4.79 o 
 -11   5   7      735.09      707.80      8.32 o 
  -9   5   7      215.34      206.17      3.67 o 
  -7   5   7      253.55      279.76      4.17 o 
  -5   5   7      252.25      223.47      4.54 o 
  -3   5   7     1670.31     1630.05     18.64 o 
  -1   5   7     1224.97     1224.61     14.40 o 
   1   5   7      402.93      407.62      6.50 o 
   3   5   7       78.21       76.23      3.48 o 
   5   5   7       55.76       78.81     16.30 o 
   7   5   7      638.82      662.03     22.41 o 
 -16   6   7     1326.27     1436.43     20.28 o 
 -14   6   7      492.88      494.85      8.82 o 
 -12   6   7     2038.40     2013.80     26.05 o 
 -10   6   7     2969.53     2991.84     29.68 o 
  -8   6   7     1812.18     1873.42     19.08 o 
  -6   6   7     2430.53     2343.92     38.64 o 
  -4   6   7     1782.92     1653.86     18.87 o 
  -2   6   7     7356.27     7363.87     71.81 o 
   0   6   7     1136.05     1089.87     13.06 o 
   2   6   7     3736.59     3737.80     52.50 o 
   4   6   7      259.06      272.63      9.12 o 
   6   6   7      882.69      924.33     20.63 o 
 -15   7   7       15.96       17.71      3.21 o 
 -13   7   7      177.84      160.64      4.90 o 
 -11   7   7        0.79        1.43      1.65 o 
  -9   7   7      142.00      156.15      3.54 o 
  -7   7   7      957.75     1041.82     12.42 o 
  -5   7   7      333.78      326.95      4.78 o 
  -3   7   7     1091.69     1086.41     13.07 o 
  -1   7   7      384.81      400.89      6.05 o 
   1   7   7        8.43       11.78      2.19 o 
   3   7   7        0.62        5.37      2.71 o 
   5   7   7      152.09      148.03      7.68 o 
   7   7   7       30.98       30.56      7.47 o 
 -16   8   7      498.89      555.79     11.75 o 
 -14   8   7     1336.11     1386.62     19.26 o 
 -12   8   7     1481.00     1473.04     19.85 o 
 -10   8   7      488.10      495.11      6.38 o 
  -8   8   7     2361.87     2526.45     30.68 o 
  -6   8   7     2812.29     2753.19     29.93 o 
  -4   8   7      875.70      845.39     10.51 o 
  -2   8   7      784.09      755.84      9.56 o 
   0   8   7     4903.13     4932.07     63.38 o 
   2   8   7     5080.86     5052.31     79.58 o 
   4   8   7      570.48      530.84     13.68 o 
   6   8   7     1190.69     1177.46     31.57 o 
 -15   9   7      181.17      186.98      6.66 o 
 -13   9   7      410.37      419.81      7.97 o 
 -11   9   7      552.37      555.25      7.95 o 
  -9   9   7      167.80      155.38      3.63 o 
  -7   9   7       61.12       74.66      3.26 o 
  -5   9   7      227.13      231.17      4.41 o 
  -3   9   7     1866.33     1797.08     18.73 o 
  -1   9   7      448.84      454.20      7.52 o 
   1   9   7      134.97      146.96      4.30 o 
   3   9   7       47.54       49.34      3.48 o 
   5   9   7      154.74      160.83      7.91 o 
   7   9   7       22.27       29.21      5.28 o 
 -14  10   7      290.03      276.26      8.72 o 
 -12  10   7      285.88      300.48      6.96 o 
 -10  10   7      467.02      457.44      6.71 o 
  -8  10   7     1529.58     1435.84     16.54 o 
  -6  10   7     1634.12     1709.66     17.81 o 
  -4  10   7      708.35      677.82      8.82 o 
  -2  10   7      237.37      220.44      5.03 o 
   0  10   7      308.15      337.17      6.42 o 
   2  10   7     3890.66     3769.19     45.91 o 
   4  10   7       76.91       63.94      5.28 o 
   6  10   7      504.88      501.79     13.90 o 
 -15  11   7      715.89      757.10     15.84 o 
 -13  11   7     1362.47     1359.84     18.83 o 
 -11  11   7     1261.45     1273.30     21.90 o 
  -9  11   7      890.87      882.65     11.08 o 
  -7  11   7       30.53       54.73      5.01 o 
  -5  11   7     2896.67     2759.51     30.71 o 
  -3  11   7     3772.11     3564.87     43.33 o 
  -1  11   7      524.99      557.20     13.03 o 
   1  11   7     1506.76     1432.27     18.80 o 
   3  11   7      346.64      348.94      8.66 o 
   5  11   7      539.97      580.30     22.07 o 
 -14  12   7       20.98       17.79      4.13 o 
 -12  12   7        4.95        5.03      2.99 o 
 -10  12   7      195.55      197.52      4.40 o 
  -8  12   7     1313.54     1263.24     16.94 o 
  -6  12   7      938.38      918.18     11.54 o 
  -4  12   7        6.34        9.03      1.93 o 
  -2  12   7     1784.00     1699.74     21.80 o 
   0  12   7      311.74      292.25      5.90 o 
   2  12   7      684.01      673.79     10.35 o 
   4  12   7      249.22      261.03      9.57 o 
   6  12   7      294.41      314.99     28.18 o 
 -15  13   7      588.12      580.16     14.88 o 
 -13  13   7       98.03       88.95      5.51 o 
 -11  13   7     2170.78     2294.33     29.43 o 
  -9  13   7      952.27      989.81     12.17 o 
  -7  13   7     1944.49     1869.40     19.56 o 
  -5  13   7     1651.61     1630.33     21.19 o 
  -3  13   7     1710.41     1560.52     20.28 o 
  -1  13   7     2049.48     2019.37     25.65 o 
   1  13   7      639.61      627.54     11.17 o 
   3  13   7      416.18      405.20      8.89 o 
   5  13   7     1027.93      992.42     23.77 o 
 -14  14   7       53.79       57.66      5.51 o 
 -12  14   7       98.01       81.77      6.45 o 
 -10  14   7      483.37      471.58      7.95 o 
  -8  14   7       34.61       38.14      2.62 o 
  -6  14   7      786.30      703.98     10.55 o 
  -4  14   7       21.16       11.75      2.38 o 
  -2  14   7       11.00       12.02      2.24 o 
   0  14   7       25.48       35.38      3.84 o 
   2  14   7      139.74      126.37      4.90 o 
   4  14   7        3.33        3.40      4.32 o 
 -13  15   7       64.71       58.90      5.43 o 
 -11  15   7     1262.42     1261.74     20.11 o 
  -9  15   7      959.69     1002.58     15.77 o 
  -7  15   7     1069.89     1072.02     14.76 o 
  -5  15   7     1475.42     1409.86     16.79 o 
  -3  15   7     1200.56     1140.67     15.69 o 
  -1  15   7      281.27      304.42      6.25 o 
   1  15   7      108.82      102.03      4.05 o 
   3  15   7     1778.41     1701.48     26.28 o 
   5  15   7      715.61      701.54     17.75 o 
 -12  16   7       11.15       16.37      4.24 o 
 -10  16   7      331.00      352.83      7.82 o 
  -8  16   7      660.98      661.70     11.91 o 
  -6  16   7      891.28      868.39     11.31 o 
  -4  16   7      170.07      156.47      4.54 o 
  -2  16   7       16.16       21.04      2.68 o 
   0  16   7      135.48      130.46      5.78 o 
   2  16   7      817.45      840.38     12.72 o 
   4  16   7       94.24       84.50      6.47 o 
 -13  17   7       94.49      104.57      9.51 o 
 -11  17   7      179.92      183.90      8.49 o 
  -9  17   7     1661.51     1690.99     22.26 o 
  -7  17   7      733.60      701.42     12.60 o 
  -5  17   7       63.13       54.72      3.19 o 
  -3  17   7      677.44      651.16     10.29 o 
  -1  17   7     1279.37     1281.88     17.46 o 
   1  17   7      251.61      247.94      6.07 o 
   3  17   7      226.77      235.51      7.27 o 
 -12  18   7      398.80      416.91     16.98 o 
 -10  18   7      297.84      321.74      6.89 o 
  -8  18   7      957.22      917.60     15.56 o 
  -6  18   7     1226.68     1191.66     19.05 o 
  -4  18   7     1130.93     1156.96     16.04 o 
  -2  18   7      387.35      378.73      7.25 o 
   0  18   7      376.98      371.74      7.44 o 
   2  18   7      253.56      254.56      6.31 o 
 -11  19   7     1240.13     1343.83     22.26 o 
  -9  19   7       54.92       58.45      4.65 o 
  -7  19   7        9.91       11.83      3.16 o 
  -5  19   7      298.06      263.92      6.97 o 
  -3  19   7      399.21      391.45      7.59 o 
  -1  19   7     1085.21     1074.55     15.42 o 
   1  19   7       28.50       34.82      3.47 o 
   3  19   7       28.98       25.91      4.04 o 
 -10  20   7      278.52      278.50      7.71 o 
  -8  20   7      619.19      661.00     12.30 o 
  -6  20   7      568.15      576.20     14.18 o 
  -4  20   7      553.13      537.27     10.88 o 
  -2  20   7     1145.18     1180.19     16.64 o 
   0  20   7      410.97      384.66      7.84 o 
   2  20   7      315.60      331.27      7.39 o 
  -9  21   7      429.10      472.87     10.23 o 
  -7  21   7       15.64       13.11      3.48 o 
  -5  21   7       45.93       57.57      4.28 o 
  -3  21   7        2.58       10.00      3.65 o 
  -1  21   7       44.85       45.48      4.14 o 
   1  21   7       29.05       34.26      3.53 o 
  -8  22   7      201.31      199.51      7.14 o 
  -6  22   7     1151.13     1151.57     19.21 o 
  -4  22   7       74.33       71.88      4.49 o 
  -2  22   7     1175.16     1207.70     20.09 o 
   0  22   7      229.17      231.53      7.23 o 
  -7  23   7      712.85      753.22     14.14 o 
  -5  23   7       52.44       51.69      4.53 o 
  -3  23   7       22.75       29.55      4.04 o 
 -16   0   8       39.20       33.06      5.09 o 
 -14   0   8     1665.12     1605.36     43.80 o 
 -12   0   8     1051.51     1099.58     31.91 o 
 -10   0   8      891.44      832.57     13.39 o 
  -8   0   8     5578.03     5655.75     66.21 o 
  -6   0   8     4229.85     4274.89     50.56 o 
  -4   0   8      743.12      679.28      9.82 o 
  -2   0   8     5278.45     5550.28     91.53 o 
   0   0   8      220.33      208.40      6.67 o 
   2   0   8     1764.53     1773.00     46.85 o 
   4   0   8     1420.65     1379.06     38.02 o 
   6   0   8      706.84      763.20     25.12 o 
 -15   1   8      148.73      150.63      5.08 o 
 -13   1   8        0.81        2.83      2.53 o 
 -11   1   8     1130.61     1069.80     11.67 o 
  -9   1   8     1352.88     1354.16     13.05 o 
  -7   1   8      472.84      472.64      6.88 o 
  -5   1   8      170.46      185.10      3.83 o 
  -3   1   8      572.99      598.53      8.79 o 
  -1   1   8       59.63       64.76      2.54 o 
   1   1   8       57.05       56.86      2.87 o 
   3   1   8        6.29        7.11      3.58 o 
   5   1   8       78.31       68.45      5.51 o 
 -16   2   8       26.50       22.70      3.37 o 
 -14   2   8      623.67      641.64     10.52 o 
 -12   2   8      500.45      524.23     11.56 o 
 -10   2   8     4087.73     4006.83     39.27 o 
  -8   2   8      546.89      569.29      7.01 o 
  -6   2   8     1313.29     1269.51     13.41 o 
  -4   2   8     2804.48     2709.87     30.12 o 
  -2   2   8     2179.08     2096.56     21.60 o 
   0   2   8     1052.66     1078.82     12.72 o 
   2   2   8      268.34      288.90      5.98 o 
   4   2   8     1076.38     1091.83     22.32 o 
   6   2   8      680.77      711.60     23.77 o 
 -15   3   8      115.67       95.42      4.30 o 
 -13   3   8      569.63      560.06      9.33 o 
 -11   3   8      150.56      174.02      3.62 o 
  -9   3   8       36.84       43.91      2.15 o 
  -7   3   8     4445.20     4399.18     51.07 o 
  -5   3   8     1190.09     1136.07     17.03 o 
  -3   3   8     1349.94     1324.78     15.55 o 
  -1   3   8      109.14      108.29      3.38 o 
   1   3   8      114.41      125.11      3.55 o 
   3   3   8     1377.59     1416.63     27.60 o 
   5   3   8      102.63      118.15     10.19 o 
 -16   4   8      357.43      386.76      8.15 o 
 -14   4   8      585.77      594.92     10.01 o 
 -12   4   8       90.10      108.52      4.23 o 
 -10   4   8     3190.95     3104.39     30.83 o 
  -8   4   8      480.30      483.26      6.21 o 
  -6   4   8      771.05      758.83     10.67 o 
  -4   4   8      616.97      607.80      8.18 o 
  -2   4   8     1841.99     1845.23     20.35 o 
   0   4   8       27.24       27.33      3.11 o 
   2   4   8      448.94      463.03      6.83 o 
   4   4   8      627.91      638.27     21.05 o 
   6   4   8        8.22        2.72      6.79 o 
 -15   5   8     1322.48     1403.87     19.68 o 
 -13   5   8     1351.79     1292.11     17.89 o 
 -11   5   8      391.74      423.41      6.28 o 
  -9   5   8     1673.61     1702.88     20.90 o 
  -7   5   8     4106.88     4085.20     52.14 o 
  -5   5   8     1061.17      982.98     13.60 o 
  -3   5   8     1516.99     1527.99     20.10 o 
  -1   5   8     2407.06     2404.10     30.73 o 
   1   5   8      896.00      899.56     11.49 o 
   3   5   8      919.68      915.98     27.16 o 
   5   5   8      706.71      746.91     24.44 o 
 -16   6   8        1.21        6.28      3.40 o 
 -14   6   8      218.23      231.35      5.93 o 
 -12   6   8      378.66      364.05      7.01 o 
 -10   6   8       77.42       73.77      2.83 o 
  -8   6   8      241.65      233.96      4.45 o 
  -6   6   8      321.12      276.15      4.42 o 
  -4   6   8      607.66      589.41      8.87 o 
  -2   6   8      182.85      178.50      3.99 o 
   0   6   8     1160.81     1187.34     14.34 o 
   2   6   8        0.51        6.33      2.41 o 
   4   6   8       12.67        8.83      6.11 o 
   6   6   8      429.71      400.61     17.65 o 
 -15   7   8     1574.84     1639.56     22.49 o 
 -13   7   8      238.13      249.05      6.02 o 
 -11   7   8     3614.53     3685.91     40.08 o 
  -9   7   8      844.68      852.28     10.72 o 
  -7   7   8     3391.84     3442.30     37.32 o 
  -5   7   8      392.46      368.41      5.93 o 
  -3   7   8     1205.73     1172.70     12.89 o 
  -1   7   8     2859.36     2789.11     30.79 o 
   1   7   8     5103.31     5010.74     60.38 o 
   3   7   8      342.71      345.04     10.53 o 
   5   7   8       67.12       54.32      7.47 o 
 -16   8   8       12.61       10.50      4.04 o 
 -14   8   8      190.05      203.52      5.76 o 
 -12   8   8       39.41       43.47      3.65 o 
 -10   8   8       10.33       10.22      2.59 o 
  -8   8   8        6.83        9.59      1.87 o 
  -6   8   8       23.16       22.41      2.24 o 
  -4   8   8       24.78       21.69      2.13 o 
  -2   8   8       66.29       64.21      2.60 o 
   0   8   8      475.81      465.88      7.95 o 
   2   8   8       88.18       91.75      3.91 o 
   4   8   8       35.46       30.22      4.80 o 
   6   8   8       11.82       21.05      6.79 o 
 -15   9   8      402.73      464.44      8.89 o 
 -13   9   8      427.54      411.85      9.27 o 
 -11   9   8     1531.88     1563.68     18.21 o 
  -9   9   8     1289.24     1289.47     16.16 o 
  -7   9   8      399.47      403.10      6.23 o 
  -5   9   8      562.88      562.50      7.92 o 
  -3   9   8     2415.29     2263.35     25.58 o 
  -1   9   8       80.95       83.83      3.50 o 
   1   9   8     2917.19     2836.84     35.87 o 
   3   9   8      275.86      285.10     17.99 o 
   5   9   8       92.19       95.65      7.47 o 
 -14  10   8      248.14      261.30      7.45 o 
 -12  10   8     1104.24     1137.06     18.81 o 
 -10  10   8      829.34      827.95     11.93 o 
  -8  10   8      173.82      156.84      3.84 o 
  -6  10   8      180.64      193.45      4.16 o 
  -4  10   8      621.50      565.91      8.97 o 
  -2  10   8     2542.82     2485.63     32.44 o 
   0  10   8      203.76      211.09      5.33 o 
   2  10   8      281.70      286.37      6.28 o 
   4  10   8      152.28      161.64      8.39 o 
 -15  11   8      526.06      524.11     13.90 o 
 -13  11   8       40.68       45.66      3.92 o 
 -11  11   8      535.08      555.05      8.04 o 
  -9  11   8        6.88        6.24      2.03 o 
  -7  11   8     4369.71     4141.39     41.33 o 
  -5  11   8      133.66      161.64      4.44 o 
  -3  11   8       20.49       27.26      2.53 o 
  -1  11   8     1189.47     1149.28     15.69 o 
   1  11   8      598.28      596.67      9.60 o 
   3  11   8       14.67       13.92      4.32 o 
   5  11   8       46.49       47.53      5.51 o 
 -14  12   8      813.11      827.18     25.12 o 
 -12  12   8      774.38      774.99     14.11 o 
 -10  12   8     1874.40     1983.61     22.59 o 
  -8  12   8       22.63       19.45      2.02 o 
  -6  12   8     2891.23     2877.00     35.88 o 
  -4  12   8     3562.99     3354.06     41.29 o 
  -2  12   8       93.19      103.96      5.10 o 
   0  12   8     1269.70     1245.40     19.14 o 
   2  12   8      840.75      818.24     12.29 o 
   4  12   8      515.47      535.00     14.64 o 
 -13  13   8      186.00      192.51      8.16 o 
 -11  13   8      125.62      145.57      4.35 o 
  -9  13   8        8.39        6.65      2.18 o 
  -7  13   8     1275.51     1271.96     17.29 o 
  -5  13   8      223.70      227.69      4.95 o 
  -3  13   8      230.28      204.30      5.19 o 
  -1  13   8       33.24       29.37      2.87 o 
   1  13   8       11.95       11.31      2.79 o 
   3  13   8      383.06      391.39     11.97 o 
 -14  14   8      283.91      280.75     10.08 o 
 -12  14   8       12.82       12.56      4.41 o 
 -10  14   8     2682.46     2878.80     31.87 o 
  -8  14   8      273.36      278.14      6.07 o 
  -6  14   8     2463.42     2371.36     30.13 o 
  -4  14   8      445.85      418.60      9.51 o 
  -2  14   8     2404.55     2305.38     29.30 o 
   0  14   8       48.95       51.12      3.28 o 
   2  14   8      267.70      283.26      7.76 o 
   4  14   8     1390.70     1345.14     50.59 o 
 -13  15   8        0.66       -1.70      4.32 o 
 -11  15   8       20.46       22.51      3.54 o 
  -9  15   8      379.69      356.94      6.38 o 
  -7  15   8       44.65       36.56      2.93 o 
  -5  15   8      470.46      464.36     11.74 o 
  -3  15   8      271.38      246.06      5.82 o 
  -1  15   8      560.21      552.66      9.18 o 
   1  15   8       37.71       34.92      3.28 o 
   3  15   8       28.70       20.71      5.28 o 
 -12  16   8      689.05      708.20     23.77 o 
 -10  16   8      661.17      682.26     10.96 o 
  -8  16   8      388.03      350.14      6.99 o 
  -6  16   8      837.22      819.66     11.07 o 
  -4  16   8      535.72      532.24      9.04 o 
  -2  16   8      803.24      805.43     12.07 o 
   0  16   8      368.48      370.57      7.50 o 
   2  16   8       75.94       69.16      4.67 o 
 -11  17   8      725.18      708.79     24.78 o 
  -9  17   8       82.23       83.45      6.07 o 
  -7  17   8      799.06      797.04     10.87 o 
  -5  17   8     1523.36     1436.14     21.17 o 
  -3  17   8      270.48      274.54      6.41 o 
  -1  17   8      194.55      195.12      5.62 o 
   1  17   8       46.27       51.08      3.62 o 
 -10  18   8      421.17      437.53      9.70 o 
  -8  18   8      464.14      480.47     10.13 o 
  -6  18   8       91.27       95.82      4.25 o 
  -4  18   8       31.56       26.35      3.13 o 
  -2  18   8     1891.37     1888.91     29.55 o 
   0  18   8       54.20       47.74      3.62 o 
 -11  19   8       39.36       46.02      7.47 o 
  -9  19   8     1207.88     1253.46     20.46 o 
  -7  19   8     1380.28     1360.02     21.91 o 
  -5  19   8      181.64      177.34      6.20 o 
  -3  19   8     1045.46     1074.83     15.61 o 
  -1  19   8      189.14      192.52      5.62 o 
   1  19   8      425.37      407.84      8.32 o 
 -10  20   8     1060.85     1119.86     18.65 o 
  -8  20   8      251.43      284.47      8.01 o 
  -6  20   8       17.58       11.61      3.70 o 
  -4  20   8      366.35      336.86      8.51 o 
  -2  20   8      103.57       96.01      4.30 o 
   0  20   8       78.86       71.25      4.11 o 
  -7  21   8     1183.85     1250.43     20.72 o 
  -5  21   8      306.66      329.66      8.72 o 
  -3  21   8      354.74      372.37      9.51 o 
  -6  22   8       24.85       19.29      4.04 o 
  -4  22   8        9.23       10.99      5.02 o 
 -15   1   9      342.29      319.23      7.21 o 
 -13   1   9      560.13      555.43      9.49 o 
 -11   1   9     3111.06     3107.29     30.70 o 
  -9   1   9      554.84      575.72      6.65 o 
  -7   1   9     1169.62     1141.21     12.30 o 
  -5   1   9     3804.53     3763.50     37.15 o 
  -3   1   9     1613.13     1542.93     17.61 o 
  -1   1   9     1913.23     1958.06     24.28 o 
   1   1   9       97.20      106.86      5.39 o 
   3   1   9      805.31      806.32     17.76 o 
   5   1   9      879.99      903.76     28.52 o 
 -16   2   9      240.75      249.82      7.94 o 
 -14   2   9      179.02      172.80      5.42 o 
 -12   2   9       52.37       56.32      2.48 o 
 -10   2   9      704.01      672.32      7.55 o 
  -8   2   9      868.86      851.85     10.77 o 
  -6   2   9     3232.91     3093.62     34.29 o 
  -4   2   9       60.74       55.83      2.80 o 
  -2   2   9       71.85       88.39      3.04 o 
   0   2   9        2.32        2.55      2.38 o 
   2   2   9      145.10      152.40      7.20 o 
   4   2   9      151.30      165.00     11.54 o 
 -15   3   9      681.30      709.88     11.62 o 
 -13   3   9      478.67      495.00      8.90 o 
 -11   3   9      419.41      420.34      6.02 o 
  -9   3   9     1371.36     1394.86     16.35 o 
  -7   3   9      188.74      188.41      4.23 o 
  -5   3   9     1118.43     1072.63     13.25 o 
  -3   3   9      261.17      247.00      4.85 o 
  -1   3   9     1987.63     2017.81     25.24 o 
   1   3   9       60.78       69.38      3.37 o 
   3   3   9      375.34      358.52     14.94 o 
 -16   4   9      801.51      842.13     13.41 o 
 -14   4   9       90.49       86.80      3.98 o 
 -12   4   9      117.80      127.14      3.43 o 
 -10   4   9     1351.93     1412.16     16.60 o 
  -8   4   9      860.83      813.14     10.42 o 
  -6   4   9     2198.13     2113.91     24.07 o 
  -4   4   9      609.79      588.69      9.51 o 
  -2   4   9      929.58      944.97     15.20 o 
   0   4   9      582.55      596.75      9.31 o 
   2   4   9      187.34      210.49     10.86 o 
   4   4   9      349.18      367.34     16.30 o 
 -15   5   9      127.85      146.77      5.33 o 
 -13   5   9      251.64      277.57      6.36 o 
 -11   5   9      543.94      531.26      7.81 o 
  -9   5   9      278.40      259.16      4.95 o 
  -7   5   9       64.87       62.56      2.60 o 
  -5   5   9      512.40      508.13      7.51 o 
  -3   5   9      383.45      384.84      5.66 o 
  -1   5   9        4.04        5.12      2.10 o 
   1   5   9      104.13      105.45      4.93 o 
   3   5   9      764.21      784.93     25.12 o 
 -14   6   9     1959.98     1957.42     26.21 o 
 -12   6   9      831.80      856.14     11.11 o 
 -10   6   9     1491.20     1527.03     21.60 o 
  -8   6   9     1307.32     1321.71     15.74 o 
  -6   6   9     2608.19     2589.54     38.52 o 
  -4   6   9      647.32      617.59      8.61 o 
  -2   6   9      739.09      741.26      9.65 o 
   0   6   9     2020.00     2020.97     25.93 o 
   2   6   9     2577.23     2473.62     64.51 o 
   4   6   9        9.62       12.90      6.79 o 
 -15   7   9       73.69       66.33      4.70 o 
 -13   7   9       21.05       18.61      3.62 o 
 -11   7   9        3.42        0.65      2.03 o 
  -9   7   9       27.35       20.68      2.18 o 
  -7   7   9       18.38       14.14      1.88 o 
  -5   7   9        1.13        1.94      2.39 o 
  -3   7   9      112.31      106.63      3.58 o 
  -1   7   9      244.42      245.64      5.74 o 
   1   7   9      139.93      131.77      4.64 o 
   3   7   9      183.35      186.05     11.54 o 
 -14   8   9      514.37      522.01     11.10 o 
 -12   8   9     1101.06     1154.96     16.28 o 
 -10   8   9     1601.51     1662.88     19.32 o 
  -8   8   9     2064.62     1991.08     22.59 o 
  -6   8   9       49.56       52.74      2.63 o 
  -4   8   9      196.89      195.90      4.11 o 
  -2   8   9     4538.93     4399.41     64.74 o 
   0   8   9      348.27      343.29      6.83 o 
   2   8   9     1900.51     1862.56     63.83 o 
   4   8   9       49.81       41.42      8.15 o 
 -15   9   9      130.78      136.40      6.40 o 
 -13   9   9      146.06      151.88      6.27 o 
 -11   9   9      498.29      497.89     10.23 o 
  -9   9   9      131.18      120.51      3.82 o 
  -7   9   9       46.93       57.16      2.69 o 
  -5   9   9      139.53      128.92      3.76 o 
  -3   9   9      175.19      169.00      4.83 o 
  -1   9   9       50.56       55.74      4.41 o 
   1   9   9      433.80      428.01      7.86 o 
   3   9   9      241.62      237.65     13.58 o 
 -14  10   9      349.05      341.17      8.75 o 
 -12  10   9      146.57      138.82      4.89 o 
 -10  10   9      441.39      446.53      8.05 o 
  -8  10   9     1094.05     1089.61     13.54 o 
  -6  10   9      415.01      397.82      6.45 o 
  -4  10   9      109.58      119.30      3.68 o 
  -2  10   9     1177.70     1150.31     15.97 o 
   0  10   9      131.40      135.50      5.40 o 
   2  10   9     1185.05     1145.81     24.47 o 
 -13  11   9      295.13      294.72      7.96 o 
 -11  11   9     1130.05     1192.15     14.72 o 
  -9  11   9      905.78      917.61     11.80 o 
  -7  11   9      550.74      511.49      7.80 o 
  -5  11   9      566.37      579.43      8.47 o 
  -3  11   9     1546.32     1474.86     20.97 o 
  -1  11   9      211.32      218.46      6.91 o 
   1  11   9      679.18      688.72     12.85 o 
   3  11   9      942.42      924.13     37.01 o 
 -14  12   9      285.89      266.02      9.35 o 
 -12  12   9       15.36       18.95      3.06 o 
 -10  12   9       29.34       25.73      2.60 o 
  -8  12   9      215.67      224.34      5.44 o 
  -6  12   9     1678.00     1563.61     24.70 o 
  -4  12   9      304.90      293.58      6.35 o 
  -2  12   9       11.95        8.90      2.62 o 
   0  12   9       29.47       30.97      3.21 o 
   2  12   9      472.13      460.60     13.20 o 
 -13  13   9      712.56      760.08     17.99 o 
 -11  13   9      282.23      293.05      5.88 o 
  -9  13   9     1107.84     1148.54     14.51 o 
  -7  13   9      555.43      549.01      9.28 o 
  -5  13   9     2232.83     2188.26     28.04 o 
  -3  13   9     1062.61     1013.06     14.54 o 
  -1  13   9      404.16      404.65      7.75 o 
   1  13   9       72.44       66.84      3.79 o 
 -12  14   9        1.25       -2.70      3.09 o 
 -10  14   9       41.42       41.16      3.00 o 
  -8  14   9      122.82      117.00      4.73 o 
  -6  14   9      246.74      242.43      5.25 o 
  -4  14   9      230.24      210.56      5.56 o 
  -2  14   9      206.76      168.75      5.33 o 
   0  14   9        2.32        1.80      2.87 o 
   2  14   9       58.14       59.51      5.76 o 
 -11  15   9      424.88      447.30     19.33 o 
  -9  15   9      475.63      521.89      9.19 o 
  -7  15   9      561.60      528.50      9.28 o 
  -5  15   9     1357.46     1313.94     18.08 o 
  -3  15   9      276.77      299.85      6.83 o 
  -1  15   9      966.03      928.55     13.92 o 
   1  15   9       28.77       31.34      3.44 o 
 -12  16   9        1.57       -1.13      4.24 o 
 -10  16   9      664.75      701.69     13.09 o 
  -8  16   9      101.68       89.15      4.03 o 
  -6  16   9       45.22       50.72      3.47 o 
  -4  16   9      731.88      731.23     11.64 o 
  -2  16   9      164.67      170.11      5.48 o 
   0  16   9      104.75       98.77      4.47 o 
 -11  17   9     1704.46     1746.36     23.61 o 
  -9  17   9      109.45      114.77      5.46 o 
  -7  17   9       31.39       23.82      3.08 o 
  -5  17   9      615.62      583.29     10.59 o 
  -3  17   9      665.45      627.85     10.47 o 
  -1  17   9      638.56      656.02     10.96 o 
 -10  18   9        8.57       14.48      3.57 o 
  -8  18   9     1240.68     1250.44     20.33 o 
  -6  18   9     1304.63     1336.77     18.64 o 
  -4  18   9      168.95      157.67      5.31 o 
  -2  18   9      431.65      449.98     12.58 o 
  -9  19   9       25.23       15.61      4.16 o 
  -7  19   9       37.79       39.68      4.55 o 
  -5  19   9      245.25      267.91      6.83 o 
  -3  19   9        4.86        0.80      3.13 o 
  -6  20   9     1239.81     1242.70     20.63 o 
 -14   0  10     1251.13     1229.49     46.51 o 
 -12   0  10      575.59      592.86     10.92 o 
 -10   0  10     2091.87     2139.78     31.00 o 
  -8   0  10       73.95       74.05      5.77 o 
  -6   0  10     2917.38     2914.45     50.17 o 
  -4   0  10     1737.07     1743.42     31.31 o 
  -2   0  10     3057.56     3083.03     76.39 o 
   0   0  10      123.73      130.41      6.67 o 
   2   0  10       29.06       38.02      6.79 o 
 -15   1  10       98.13       95.89      4.39 o 
 -13   1  10        4.53        4.07      2.87 o 
 -11   1  10      726.47      728.42      8.91 o 
  -9   1  10      647.93      655.67      8.90 o 
  -7   1  10      246.40      238.19      5.59 o 
  -5   1  10      295.96      304.71      6.08 o 
  -3   1  10       89.16       95.67      3.36 o 
  -1   1  10       85.98       83.09      3.64 o 
   1   1  10        1.44       -1.87      2.72 o 
   3   1  10      212.84      223.39     12.90 o 
 -14   2  10     1040.76     1076.12     15.85 o 
 -12   2  10      973.22     1014.60     11.58 o 
 -10   2  10      560.87      576.10      7.55 o 
  -8   2  10      173.29      182.92      3.91 o 
  -6   2  10     2280.12     2251.41     25.06 o 
  -4   2  10      674.17      659.75     11.11 o 
  -2   2  10     1457.65     1498.24     28.72 o 
   0   2  10      113.77      118.86      4.57 o 
   2   2  10      284.74      289.60      9.60 o 
 -15   3  10      340.25      355.12      7.88 o 
 -13   3  10      136.09      121.24      6.31 o 
 -11   3  10      115.61       97.78      3.17 o 
  -9   3  10      374.87      369.60      6.17 o 
  -7   3  10     2674.17     2620.98     29.64 o 
  -5   3  10      172.22      178.48      5.00 o 
  -3   3  10        6.94        9.48      2.02 o 
  -1   3  10      932.21      909.87     12.96 o 
   1   3  10       91.94       96.75      4.39 o 
 -14   4  10      452.77      501.23     10.84 o 
 -12   4  10       17.65       19.03      2.24 o 
 -10   4  10     2265.50     2279.45     27.84 o 
  -8   4  10       13.88        8.63      1.92 o 
  -6   4  10      177.20      175.51      4.40 o 
  -4   4  10      829.17      801.36     11.94 o 
  -2   4  10       78.53       73.63      5.19 o 
   0   4  10      816.80      825.23     12.09 o 
   2   4  10      279.01      270.92     13.58 o 
 -15   5  10      446.73      457.29     10.45 o 
 -13   5  10      716.03      736.01     13.71 o 
 -11   5  10      336.73      367.11      6.35 o 
  -9   5  10     1640.84     1594.79     18.65 o 
  -7   5  10     1999.66     1959.60     25.26 o 
  -5   5  10      239.31      245.37      5.07 o 
  -3   5  10     1238.35     1248.35     18.82 o 
  -1   5  10      485.19      494.23      8.45 o 
   1   5  10     1028.97     1013.51     20.30 o 
 -14   6  10       77.49       89.13      4.95 o 
 -12   6  10        4.21        4.96      2.38 o 
 -10   6  10      499.79      472.75      7.79 o 
  -8   6  10      103.92       95.62      3.24 o 
  -6   6  10       22.95       22.43      2.29 o 
  -4   6  10       55.11       51.80      2.58 o 
  -2   6  10      360.86      347.19      7.82 o 
   0   6  10       30.10       23.98      3.53 o 
   2   6  10      258.28      264.13     13.58 o 
 -13   7  10     1058.95     1094.47     18.81 o 
 -11   7  10     1287.66     1380.81     17.01 o 
  -9   7  10     1956.28     1961.05     22.47 o 
  -7   7  10      346.30      342.67      6.05 o 
  -5   7  10      628.55      606.54      8.72 o 
  -3   7  10     1047.63     1037.34     17.35 o 
  -1   7  10     1297.47     1305.54     23.80 o 
   1   7  10      726.71      730.40     16.24 o 
 -14   8  10        0.43        0.91      3.53 o 
 -12   8  10      223.16      244.45      5.30 o 
 -10   8  10        5.66        5.60      2.34 o 
  -8   8  10      174.40      166.67      4.60 o 
  -6   8  10       39.89       31.29      2.54 o 
  -4   8  10       10.06       16.11      3.23 o 
  -2   8  10      294.41      288.10      7.80 o 
   0   8  10        0.93        0.45      3.14 o 
   2   8  10        3.46        4.07      6.11 o 
 -13   9  10       10.99        6.27      3.38 o 
 -11   9  10     1221.60     1259.21     19.90 o 
  -9   9  10      404.92      438.97      8.11 o 
  -7   9  10     1032.78      983.69     12.71 o 
  -5   9  10       77.75       77.71      4.59 o 
  -3   9  10      420.51      411.67     12.64 o 
  -1   9  10      618.75      632.08     10.38 o 
   1   9  10     1126.24     1109.60     75.37 o 
 -12  10  10       64.05       68.82      3.31 o 
 -10  10  10     1405.51     1440.98     17.38 o 
  -8  10  10      172.91      169.90      4.51 o 
  -6  10  10      328.95      330.98      6.86 o 
  -4  10  10      245.75      238.23      6.76 o 
  -2  10  10      143.57      149.12      4.88 o 
   0  10  10      177.18      195.38      5.74 o 
 -13  11  10      347.60      353.48      9.00 o 
 -11  11  10        3.29        3.53      2.46 o 
  -9  11  10      499.83      507.98      8.93 o 
  -7  11  10      189.84      187.39      5.40 o 
  -5  11  10      434.95      416.66      7.86 o 
  -3  11  10      529.29      495.65     10.29 o 
  -1  11  10      131.28      149.29      5.25 o 
   1  11  10       18.57       18.77      4.80 o 
 -12  12  10      188.54      187.31      7.35 o 
 -10  12  10     1266.92     1328.75     18.41 o 
  -8  12  10      675.26      660.55     10.78 o 
  -6  12  10      981.97     1002.20     13.18 o 
  -4  12  10      390.75      394.62      7.69 o 
  -2  12  10      762.30      742.53     11.74 o 
   0  12  10      297.33      310.49      7.07 o 
 -11  13  10        9.91        7.93      2.55 o 
  -9  13  10       10.35       15.77      3.03 o 
  -7  13  10     1063.76     1001.08     15.19 o 
  -5  13  10        3.33        2.12      2.87 o 
  -3  13  10       19.42       22.51      3.10 o 
  -1  13  10       16.76       12.53      3.21 o 
 -10  14  10     1237.79     1291.97     18.21 o 
  -8  14  10       26.83       21.77      2.93 o 
  -6  14  10     1428.10     1368.06     20.29 o 
  -4  14  10     2252.27     2157.51     28.04 o 
  -2  14  10       15.75       20.61      3.28 o 
 -11  15  10       17.15       13.89      3.19 o 
  -9  15  10      164.46      167.50      5.67 o 
  -7  15  10      166.25      144.90      4.62 o 
  -5  15  10      129.08      124.53      5.04 o 
  -3  15  10      377.44      363.47      7.58 o 
 -10  16  10      166.99      163.46      7.64 o 
  -8  16  10       91.83       92.49      3.80 o 
  -6  16  10     1132.04     1138.26     19.55 o 
  -4  16  10       44.80       52.17      3.79 o 
  -7  17  10      388.85      409.56      8.32 o 
  -5  17  10      925.19      884.58     13.84 o 
 -13   1  11      747.66      790.23     10.75 o 
 -11   1  11     1081.05     1086.48     18.82 o 
  -9   1  11       98.85      117.06      4.70 o 
  -7   1  11      274.89      278.25      6.18 o 
  -5   1  11     4791.78     4727.58     56.38 o 
  -3   1  11      144.42      149.19      5.00 o 
  -1   1  11     1194.49     1226.15     16.84 o 
 -14   2  11        2.49        3.42      3.65 o 
 -12   2  11      133.43      130.34      4.32 o 
 -10   2  11      668.16      680.32     10.73 o 
  -8   2  11       12.00       12.88      2.96 o 
  -6   2  11      177.98      182.23      5.34 o 
  -4   2  11       18.27       19.83      3.27 o 
  -2   2  11      184.58      176.37      5.25 o 
   0   2  11      190.05      198.05      5.78 o 
 -13   3  11      488.39      534.08      9.48 o 
 -11   3  11      320.39      333.55      6.22 o 
  -9   3  11      814.94      819.36     10.07 o 
  -7   3  11       32.06       31.35      2.71 o 
  -5   3  11      665.05      659.12     10.44 o 
  -3   3  11      485.80      502.55      8.73 o 
  -1   3  11      102.20      107.19      4.69 o 
 -14   4  11      381.57      400.20     11.58 o 
 -12   4  11      508.72      522.71      7.36 o 
 -10   4  11      103.15      101.79      3.36 o 
  -8   4  11      450.68      468.69      7.64 o 
  -6   4  11     1729.81     1708.74     22.69 o 
  -4   4  11      236.00      243.25      5.21 o 
  -2   4  11       22.74       30.56      3.30 o 
   0   4  11      847.66      898.83     17.56 o 
 -13   5  11      141.72      159.16      4.96 o 
 -11   5  11       54.27       55.70      3.15 o 
  -9   5  11      796.88      792.12     11.02 o 
  -7   5  11       85.78       80.11      3.32 o 
  -5   5  11        5.79        0.53      2.36 o 
  -3   5  11        4.51        3.75      3.02 o 
  -1   5  11      171.64      169.82      6.40 o 
 -12   6  11      615.64      679.77      9.87 o 
 -10   6  11     1399.60     1419.34     17.26 o 
  -8   6  11     1996.81     1984.38     23.41 o 
  -6   6  11      132.45      140.67      4.37 o 
  -4   6  11      277.50      284.15      6.44 o 
  -2   6  11     1526.21     1522.51     23.35 o 
 -13   7  11        0.10       -0.10      2.96 o 
 -11   7  11       44.22       38.33      2.95 o 
  -9   7  11       23.10       19.97      2.73 o 
  -7   7  11        6.90        3.95      2.29 o 
  -5   7  11        1.16        1.47      2.18 o 
  -3   7  11       50.59       49.27      3.88 o 
  -1   7  11      152.06      143.69      6.00 o 
 -12   8  11      185.07      204.96      5.18 o 
 -10   8  11      874.84      911.48     11.27 o 
  -8   8  11      878.63      888.92     12.10 o 
  -6   8  11      410.65      381.54      7.54 o 
  -4   8  11      215.18      234.90      5.93 o 
  -2   8  11     1012.99     1014.95     16.82 o 
 -11   9  11      343.44      368.30      6.71 o 
  -9   9  11      235.71      243.39      5.51 o 
  -7   9  11       91.39       80.57      3.71 o 
  -5   9  11       21.81       22.62      3.03 o 
  -3   9  11        2.36        6.42      2.76 o 
 -12  10  11       90.95      100.36      3.82 o 
 -10  10  11      133.13      137.38      4.60 o 
  -8  10  11      607.51      594.89     10.58 o 
  -6  10  11      215.38      189.42      5.10 o 
  -4  10  11      122.56      139.21      5.88 o 
  -2  10  11      775.63      778.29     14.07 o 
 -11  11  11      491.04      481.96      7.40 o 
  -9  11  11      776.74      785.31     14.36 o 
  -7  11  11      509.12      487.84     10.54 o 
  -5  11  11      286.04      310.41      7.12 o 
  -3  11  11      113.16      115.80      4.95 o 
 -10  12  11        7.79        7.66      3.10 o 
  -8  12  11      399.04      380.73      9.24 o 
  -6  12  11      145.17      129.97      5.22 o 
  -4  12  11       35.95       40.00      3.55 o 
  -9  13  11      928.44     1015.96     17.79 o 
  -7  13  11      328.64      328.44      6.61 o 
  -5  13  11      486.95      476.03     10.42 o 
  -6  14  11      134.57      121.94      7.64 o 
 -12   0  12      552.31      565.79     14.11 o 
 -10   0  12      420.94      441.75     12.18 o 
  -8   0  12        8.48       11.88      4.32 o 
  -6   0  12     2379.89     2330.27     46.51 o 
  -4   0  12     1510.91     1606.49     56.02 o 
 -11   1  12      121.12      109.99      4.54 o 
  -9   1  12       22.29       22.99      3.13 o 
  -7   1  12      111.76      117.91      4.73 o 
  -5   1  12       51.92       49.43      3.05 o 
  -3   1  12      358.08      336.94      7.37 o 
 -12   2  12      135.07      149.20      5.40 o 
 -10   2  12      778.04      816.22     12.51 o 
  -8   2  12       13.71       15.94      3.33 o 
  -6   2  12     1264.85     1275.00     20.72 o 
  -4   2  12      566.06      599.63     13.11 o 
 -11   3  12      375.57      386.36      7.93 o 
  -9   3  12      120.22      130.55      5.15 o 
  -7   3  12       36.28       37.66      3.40 o 
  -5   3  12      126.72      133.39      4.73 o 
  -3   3  12      466.92      484.11      8.92 o 
 -10   4  12       63.69       71.75      4.05 o 
  -8   4  12      366.92      391.05      7.09 o 
  -6   4  12      166.53      159.58      5.51 o 
  -4   4  12        5.28       -3.23      3.06 o 
 -11   5  12      589.40      631.34     16.02 o 
  -9   5  12      789.51      837.80     11.50 o 
  -7   5  12      569.82      592.34      9.15 o 
  -5   5  12      254.30      262.36      6.53 o 
 -10   6  12     1215.03     1176.85     16.92 o 
  -8   6  12        0.55       -0.12      2.87 o 
  -6   6  12       10.11        6.48      2.60 o 
  -4   6  12       61.06       48.23      3.81 o 
  -9   7  12     1677.35     1705.44     20.81 o 
  -7   7  12     1040.99     1010.72     15.07 o 
  -5   7  12       50.07       66.31      4.43 o 
  -8   8  12       16.45       10.92      3.33 o 
  -6   8  12       14.37       13.91      3.13 o 
  -7   9  12       74.77       76.32      5.99 o 
                                                 
